# Supplementary material for: Machine learning-enhanced multi-band metamaterial sensor for early detection of neurological disorders
Source: Sci Rep. 2026 Feb 6;16:7599. doi: 10.1038/s41598-026-39127-w (PMC12936093; doi:10.1038/s41598-026-39127-w)
Supplement: Supplementary file 1 — Supplementary Information. [file 41598_2026_39127_MOESM1_ESM.xlsx]

## Sheet: Sheet1
				CST vs ADS				sensitivity								brain conditions sensing
Absorption		Reflection		CST		ADS		n=1.34		n=1.36		n=1.38		n=1.4		Cerebrospinal Fluid		Multi sclerosis		Gray matter		Low grade glioma		Glioblastoma		Lymphoma		Metastasis
4	0.04341	4	0.97805	4	0.042	4	0.08767	3.5	0.03706	3.5	0.03809	3.5	0.03876	3.5	0.03965	3.5	0.03698	3.5	0.0375	3.5	0.03899	3.5	0.04055	3.5	0.04001	3.5	0.04048	3.5	0.04104
4.004	0.0436	4.004	0.97796	4.004	0.04219	4.01	0.08485	3.506	0.03716	3.506	0.03823	3.506	0.03894	3.506	0.03986	3.506	0.03708	3.506	0.03761	3.506	0.03919	3.506	0.04078	3.506	0.04024	3.506	0.04074	3.506	0.04133
4.008	0.04379	4.008	0.97786	4.00801	0.04239	4.02	0.08201	3.512	0.03728	3.512	0.03838	3.512	0.03912	3.512	0.04007	3.512	0.03718	3.512	0.03773	3.512	0.0394	3.512	0.04103	3.512	0.04049	3.512	0.04102	3.512	0.04163
4.012	0.044	4.012	0.97775	4.01201	0.04259	4.03	0.07916	3.518	0.0374	3.518	0.03853	3.518	0.03931	3.518	0.0403	3.518	0.03729	3.518	0.03786	3.518	0.03962	3.518	0.04127	3.518	0.04075	3.518	0.0413	3.518	0.04195
4.016	0.0442	4.016	0.97765	4.01602	0.04279	4.04	0.07631	3.524	0.03753	3.524	0.03869	3.524	0.03951	3.524	0.04053	3.524	0.03741	3.524	0.038	3.524	0.03986	3.524	0.04153	3.524	0.04102	3.524	0.04159	3.524	0.04227
4.02	0.04442	4.02	0.97754	4.02002	0.04301	4.05	0.07344	3.53	0.03766	3.53	0.03886	3.53	0.03971	3.53	0.04078	3.53	0.03753	3.53	0.03814	3.53	0.04012	3.53	0.0418	3.53	0.0413	3.53	0.0419	3.53	0.0426
4.024	0.04464	4.024	0.97742	4.02402	0.04322	4.06	0.07057	3.536	0.03781	3.536	0.03904	3.536	0.03992	3.536	0.04103	3.536	0.03767	3.536	0.03829	3.536	0.04039	3.536	0.04208	3.536	0.04159	3.536	0.04221	3.536	0.04295
4.028	0.04487	4.028	0.97731	4.02803	0.04345	4.07	0.06769	3.542	0.03796	3.542	0.03922	3.542	0.04014	3.542	0.04129	3.542	0.0378	3.542	0.03844	3.542	0.04069	3.542	0.04237	3.542	0.04189	3.542	0.04254	3.542	0.0433
4.032	0.04511	4.032	0.97719	4.03203	0.04368	4.08	0.0648	3.548	0.03812	3.548	0.03941	3.548	0.04037	3.548	0.04156	3.548	0.03795	3.548	0.0386	3.548	0.04101	3.548	0.04266	3.548	0.0422	3.548	0.04287	3.548	0.04367
4.036	0.04535	4.036	0.97706	4.03604	0.04391	4.09	0.06191	3.554	0.03829	3.554	0.03961	3.554	0.04061	3.554	0.04184	3.554	0.0381	3.554	0.03877	3.554	0.04137	3.554	0.04297	3.554	0.04252	3.554	0.04322	3.554	0.04406
4.04	0.04561	4.04	0.97693	4.04004	0.04415	4.1	0.05901	3.56	0.03847	3.56	0.03982	3.56	0.04085	3.56	0.04213	3.56	0.03827	3.56	0.03895	3.56	0.04176	3.56	0.04329	3.56	0.04286	3.56	0.04358	3.56	0.04445
4.044	0.04587	4.044	0.9768	4.04404	0.0444	4.11	0.05612	3.566	0.03866	3.566	0.04003	3.566	0.0411	3.566	0.04243	3.566	0.03844	3.566	0.03914	3.566	0.04217	3.566	0.04362	3.566	0.0432	3.566	0.04396	3.566	0.04486
4.048	0.04614	4.048	0.97666	4.04805	0.04465	4.12	0.05323	3.572	0.03886	3.572	0.04026	3.572	0.04137	3.572	0.04274	3.572	0.03863	3.572	0.03933	3.572	0.04257	3.572	0.04397	3.572	0.04356	3.572	0.04434	3.572	0.04528
4.052	0.04641	4.052	0.97652	4.05205	0.04491	4.13	0.05034	3.578	0.03907	3.578	0.04049	3.578	0.04164	3.578	0.04307	3.578	0.03883	3.578	0.03953	3.578	0.04291	3.578	0.04432	3.578	0.04393	3.578	0.04474	3.578	0.04572
4.056	0.04669	4.056	0.97637	4.05606	0.04518	4.14	0.04747	3.584	0.0393	3.584	0.04073	3.584	0.04192	3.584	0.0434	3.584	0.03906	3.584	0.03974	3.584	0.04316	3.584	0.04469	3.584	0.04432	3.584	0.04515	3.584	0.04617
4.06	0.04699	4.06	0.97622	4.06006	0.04545	4.15	0.04461	3.59	0.03954	3.59	0.04099	3.59	0.04222	3.59	0.04375	3.59	0.03935	3.59	0.03996	3.59	0.04334	3.59	0.04507	3.59	0.04471	3.59	0.04558	3.59	0.04664
4.064	0.04729	4.064	0.97607	4.06406	0.04573	4.16	0.04176	3.596	0.0398	3.596	0.04125	3.596	0.04252	3.596	0.04411	3.596	0.03979	3.596	0.04018	3.596	0.0435	3.596	0.04547	3.596	0.04513	3.596	0.04602	3.596	0.04713
4.068	0.0476	4.068	0.97591	4.06807	0.04602	4.17	0.03894	3.602	0.04007	3.602	0.04152	3.602	0.04284	3.602	0.04448	3.602	0.04071	3.602	0.04042	3.602	0.04367	3.602	0.04588	3.602	0.04555	3.602	0.04648	3.602	0.04763
4.072	0.04791	4.072	0.97575	4.07207	0.04631	4.18	0.03615	3.608	0.04036	3.608	0.0418	3.608	0.04316	3.608	0.04487	3.608	0.04165	3.608	0.04066	3.608	0.04388	3.608	0.0463	3.608	0.04599	3.608	0.04695	3.608	0.04814
4.076	0.04824	4.076	0.97558	4.07608	0.04661	4.19	0.0334	3.614	0.04067	3.614	0.04209	3.614	0.0435	3.614	0.04527	3.614	0.04086	3.614	0.04092	3.614	0.04414	3.614	0.04674	3.614	0.04645	3.614	0.04744	3.614	0.04868
4.08	0.04857	4.08	0.97541	4.08008	0.04692	4.2	0.0307	3.62	0.04099	3.62	0.04239	3.62	0.04385	3.62	0.04568	3.62	0.0406	3.62	0.04118	3.62	0.04442	3.62	0.04719	3.62	0.04692	3.62	0.04794	3.62	0.04923
4.084	0.04892	4.084	0.97524	4.08408	0.04724	4.21	0.02805	3.626	0.04131	3.626	0.0427	3.626	0.04421	3.626	0.04611	3.626	0.04067	3.626	0.04145	3.626	0.04475	3.626	0.04766	3.626	0.0474	3.626	0.04847	3.626	0.04981
4.088	0.04927	4.088	0.97505	4.08809	0.04756	4.22	0.02547	3.632	0.04162	3.632	0.04303	3.632	0.04459	3.632	0.04655	3.632	0.04085	3.632	0.04173	3.632	0.04509	3.632	0.04814	3.632	0.04791	3.632	0.04901	3.632	0.0504
4.092	0.04963	4.092	0.97487	4.09209	0.0479	4.23	0.02297	3.638	0.04192	3.638	0.04336	3.638	0.04497	3.638	0.04701	3.638	0.04107	3.638	0.04203	3.638	0.04547	3.638	0.04865	3.638	0.04843	3.638	0.04957	3.638	0.05102
4.096	0.05	4.096	0.97468	4.0961	0.04824	4.24	0.02057	3.644	0.0422	3.644	0.04371	3.644	0.04537	3.644	0.04748	3.644	0.04133	3.644	0.04233	3.644	0.04586	3.644	0.04917	3.644	0.04897	3.644	0.05014	3.644	0.05165
4.1	0.05038	4.1	0.97448	4.1001	0.04859	4.25	0.01829	3.65	0.04247	3.65	0.04407	3.65	0.04579	3.65	0.04797	3.65	0.0416	3.65	0.04264	3.65	0.04627	3.65	0.0497	3.65	0.04953	3.65	0.05074	3.65	0.05231
4.104	0.05077	4.104	0.97428	4.1041	0.04894	4.26	0.01615	3.656	0.04272	3.656	0.04444	3.656	0.04622	3.656	0.04848	3.656	0.04188	3.656	0.04297	3.656	0.04671	3.656	0.05026	3.656	0.0501	3.656	0.05136	3.656	0.053
4.108	0.05118	4.108	0.97408	4.10811	0.04931	4.27	0.01417	3.662	0.04297	3.662	0.04482	3.662	0.04666	3.662	0.049	3.662	0.04218	3.662	0.04331	3.662	0.04716	3.662	0.05084	3.662	0.0507	3.662	0.05201	3.662	0.0537
4.112	0.05159	4.112	0.97386	4.11211	0.04969	4.28	0.01239	3.668	0.04323	3.668	0.04522	3.668	0.04712	3.668	0.04955	3.668	0.04249	3.668	0.04365	3.668	0.04763	3.668	0.05143	3.668	0.05132	3.668	0.05267	3.668	0.05444
4.116	0.05201	4.116	0.97365	4.11612	0.05007	4.29	0.01083	3.674	0.04351	3.674	0.04563	3.674	0.0476	3.674	0.05011	3.674	0.04281	3.674	0.04402	3.674	0.04812	3.674	0.05205	3.674	0.05196	3.674	0.05336	3.674	0.05519
4.12	0.05244	4.12	0.97343	4.12012	0.05047	4.3	0.00954	3.68	0.04381	3.68	0.04606	3.68	0.04809	3.68	0.05069	3.68	0.04315	3.68	0.04439	3.68	0.04862	3.68	0.05269	3.68	0.05263	3.68	0.05407	3.68	0.05598
4.124	0.05289	4.124	0.9732	4.12412	0.05087	4.31	0.00856	3.686	0.04413	3.686	0.0465	3.686	0.0486	3.686	0.0513	3.686	0.0435	3.686	0.04478	3.686	0.04915	3.686	0.05335	3.686	0.05332	3.686	0.05481	3.686	0.0568
4.128	0.05334	4.128	0.97296	4.12813	0.05128	4.32	0.00795	3.692	0.04446	3.692	0.04696	3.692	0.04913	3.692	0.05192	3.692	0.04386	3.692	0.04518	3.692	0.0497	3.692	0.05404	3.692	0.05403	3.692	0.05558	3.692	0.05764
4.132	0.05381	4.132	0.97272	4.13213	0.05171	4.33	0.00777	3.698	0.04481	3.698	0.04743	3.698	0.04967	3.698	0.05257	3.698	0.04423	3.698	0.04559	3.698	0.05026	3.698	0.05475	3.698	0.05477	3.698	0.05638	3.698	0.05852
4.136	0.05429	4.136	0.97248	4.13614	0.05214	4.34	0.0081	3.704	0.04519	3.704	0.04792	3.704	0.05024	3.704	0.05324	3.704	0.04462	3.704	0.04602	3.704	0.05085	3.704	0.05549	3.704	0.05553	3.704	0.0572	3.704	0.05943
4.14	0.05478	4.14	0.97222	4.14014	0.05259	4.35	0.00902	3.71	0.04558	3.71	0.04842	3.71	0.05083	3.71	0.05394	3.71	0.04502	3.71	0.04646	3.71	0.05146	3.71	0.05625	3.71	0.05633	3.71	0.05806	3.71	0.06038
4.144	0.05529	4.144	0.97196	4.14414	0.05305	4.36	0.01064	3.716	0.04599	3.716	0.04895	3.716	0.05143	3.716	0.05466	3.716	0.04543	3.716	0.04692	3.716	0.05209	3.716	0.05704	3.716	0.05715	3.716	0.05894	3.716	0.06136
4.148	0.05581	4.148	0.9717	4.14815	0.05352	4.37	0.01309	3.722	0.04642	3.722	0.04949	3.722	0.05206	3.722	0.05541	3.722	0.04586	3.722	0.0474	3.722	0.05274	3.722	0.05786	3.722	0.058	3.722	0.05986	3.722	0.06238
4.152	0.05634	4.152	0.97142	4.15215	0.054	4.38	0.0165	3.728	0.04686	3.728	0.05005	3.728	0.05271	3.728	0.05619	3.728	0.04631	3.728	0.04789	3.728	0.05342	3.728	0.05871	3.728	0.05889	3.728	0.06082	3.728	0.06344
4.156	0.05688	4.156	0.97114	4.15616	0.05449	4.39	0.02104	3.734	0.04732	3.734	0.05063	3.734	0.05338	3.734	0.05699	3.734	0.04677	3.734	0.0484	3.734	0.05412	3.734	0.0596	3.734	0.05981	3.734	0.06181	3.734	0.06454
4.16	0.05744	4.16	0.97085	4.16016	0.055	4.4	0.02691	3.74	0.04781	3.74	0.05124	3.74	0.05408	3.74	0.05783	3.74	0.04725	3.74	0.04892	3.74	0.05485	3.74	0.06052	3.74	0.06077	3.74	0.06284	3.74	0.06569
4.164	0.05802	4.164	0.97056	4.16416	0.05551	4.41	0.03435	3.746	0.04831	3.746	0.05186	3.746	0.05481	3.746	0.05869	3.746	0.04774	3.746	0.04947	3.746	0.05561	3.746	0.06147	3.746	0.06176	3.746	0.06392	3.743	0.06628
4.168	0.05861	4.168	0.97025	4.16817	0.05605	4.42	0.04362	3.752	0.04883	3.752	0.0525	3.752	0.05556	3.752	0.05959	3.752	0.04825	3.752	0.05003	3.752	0.05639	3.752	0.06246	3.752	0.06279	3.752	0.06503	3.746	0.06688
4.172	0.05921	4.172	0.96994	4.17217	0.05659	4.43	0.05505	3.758	0.04937	3.758	0.05317	3.758	0.05634	3.758	0.06053	3.755	0.04851	3.758	0.05062	3.758	0.0572	3.758	0.06348	3.758	0.06386	3.758	0.06619	3.752	0.06812
4.176	0.05983	4.176	0.96962	4.17618	0.05715	4.44	0.06898	3.764	0.04993	3.764	0.05387	3.764	0.05714	3.764	0.0615	3.758	0.04878	3.764	0.05122	3.764	0.05804	3.764	0.06455	3.764	0.06497	3.764	0.0674	3.758	0.06941
4.18	0.06047	4.18	0.96929	4.18018	0.05773	4.45	0.08584	3.77	0.05051	3.77	0.05459	3.77	0.05798	3.77	0.0625	3.764	0.04933	3.77	0.05185	3.77	0.05892	3.77	0.06566	3.77	0.06613	3.77	0.06865	3.764	0.07076
4.184	0.06113	4.184	0.96896	4.18418	0.05832	4.46	0.1061	3.776	0.05112	3.776	0.05533	3.776	0.05885	3.776	0.06355	3.77	0.0499	3.776	0.0525	3.776	0.05983	3.776	0.06681	3.776	0.06734	3.776	0.06996	3.77	0.07216
4.188	0.0618	4.188	0.96861	4.18819	0.05892	4.47	0.13027	3.782	0.05174	3.782	0.05611	3.782	0.05975	3.782	0.06464	3.776	0.05048	3.782	0.05317	3.782	0.06077	3.782	0.06801	3.782	0.06859	3.782	0.07132	3.776	0.07361
4.192	0.06249	4.192	0.96825	4.19219	0.05954	4.48	0.15892	3.788	0.05239	3.788	0.05691	3.788	0.06069	3.788	0.06578	3.782	0.05109	3.788	0.05387	3.788	0.06175	3.788	0.06926	3.788	0.0699	3.788	0.07274	3.782	0.07514
4.196	0.0632	4.196	0.96789	4.1962	0.06018	4.49	0.1926	3.794	0.05307	3.794	0.05774	3.794	0.06167	3.794	0.06695	3.788	0.05172	3.794	0.05459	3.794	0.06277	3.794	0.07056	3.794	0.07126	3.794	0.07422	3.788	0.07672
4.2	0.06392	4.2	0.96751	4.2002	0.06084	4.5	0.23188	3.8	0.05377	3.8	0.0586	3.8	0.06268	3.8	0.06818	3.794	0.05238	3.8	0.05534	3.8	0.06382	3.8	0.07192	3.8	0.07268	3.8	0.07576	3.794	0.07838
4.204	0.06467	4.204	0.96712	4.2042	0.06151	4.51	0.27723	3.806	0.0545	3.806	0.0595	3.806	0.06373	3.806	0.06946	3.8	0.05305	3.806	0.05612	3.806	0.06492	3.806	0.07333	3.806	0.07416	3.806	0.07737	3.8	0.08011
4.208	0.06544	4.208	0.96673	4.20821	0.0622	4.52	0.32895	3.812	0.05526	3.812	0.06043	3.812	0.06482	3.812	0.07079	3.806	0.05376	3.812	0.05693	3.812	0.06607	3.812	0.0748	3.812	0.0757	3.812	0.07905	3.806	0.08192
4.212	0.06623	4.212	0.96632	4.21221	0.06291	4.53	0.38709	3.818	0.05605	3.818	0.0614	3.818	0.06596	3.818	0.07218	3.812	0.05448	3.818	0.05776	3.818	0.06725	3.818	0.07633	3.818	0.07731	3.818	0.08081	3.812	0.08381
4.216	0.06704	4.216	0.9659	4.21622	0.06364	4.54	0.45129	3.824	0.05687	3.824	0.0624	3.824	0.06715	3.824	0.07363	3.818	0.05524	3.824	0.05863	3.824	0.06849	3.824	0.07793	3.824	0.07899	3.824	0.08265	3.818	0.08578
4.22	0.06788	4.22	0.96546	4.22022	0.06439	4.55	0.52066	3.83	0.05772	3.83	0.06345	3.83	0.06838	3.83	0.07513	3.824	0.05602	3.83	0.05953	3.83	0.06978	3.83	0.0796	3.83	0.08074	3.83	0.08457	3.824	0.08785
4.224	0.06874	4.224	0.96502	4.22422	0.06516	4.56	0.59365	3.836	0.0586	3.836	0.06453	3.836	0.06966	3.836	0.07671	3.83	0.05684	3.836	0.06047	3.836	0.07112	3.836	0.08135	3.836	0.08258	3.833	0.08556	3.83	0.09002
4.228	0.06962	4.228	0.96456	4.22823	0.06595	4.57	0.66807	3.842	0.05951	3.842	0.06566	3.842	0.071	3.842	0.07835	3.836	0.05768	3.842	0.06144	3.842	0.07252	3.842	0.08317	3.842	0.0845	3.836	0.08658	3.836	0.09228
4.232	0.07053	4.232	0.96409	4.23223	0.06677	4.58	0.74112	3.848	0.06047	3.848	0.06684	3.848	0.07239	3.848	0.08007	3.842	0.05855	3.848	0.06246	3.848	0.07398	3.848	0.08508	3.848	0.0865	3.842	0.08868	3.842	0.09466
4.236	0.07146	4.236	0.96361	4.23624	0.0676	4.59	0.80968	3.854	0.06145	3.854	0.06806	3.854	0.07385	3.854	0.08186	3.848	0.05946	3.854	0.06351	3.854	0.0755	3.854	0.08707	3.854	0.08861	3.848	0.09088	3.848	0.09715
4.24	0.07243	4.24	0.96311	4.24024	0.06846	4.6	0.87062	3.86	0.06248	3.86	0.06933	3.86	0.07536	3.86	0.08374	3.854	0.06041	3.86	0.0646	3.86	0.07709	3.86	0.08916	3.86	0.0908	3.854	0.09319	3.854	0.09977
4.244	0.07342	4.244	0.96259	4.24424	0.06935	4.61	0.92124	3.866	0.06354	3.866	0.07066	3.866	0.07694	3.866	0.0857	3.86	0.06139	3.866	0.06574	3.866	0.07875	3.866	0.09134	3.866	0.09311	3.86	0.09561	3.86	0.10252
4.248	0.07444	4.248	0.96206	4.24825	0.07026	4.62	0.95965	3.872	0.06465	3.872	0.07204	3.872	0.0786	3.872	0.08776	3.866	0.0624	3.872	0.06692	3.872	0.08048	3.872	0.09363	3.872	0.09553	3.866	0.09815	3.866	0.10541
4.252	0.07549	4.252	0.96152	4.25225	0.0712	4.63	0.98497	3.878	0.06581	3.878	0.07348	3.878	0.08032	3.878	0.08991	3.872	0.06346	3.878	0.06815	3.878	0.08229	3.878	0.09603	3.878	0.09806	3.872	0.10082	3.872	0.10844
4.256	0.07657	4.256	0.96095	4.25626	0.07217	4.64	0.99738	3.884	0.06701	3.884	0.07499	3.884	0.08213	3.884	0.09217	3.878	0.06456	3.884	0.06944	3.884	0.08418	3.884	0.09855	3.884	0.10072	3.878	0.10362	3.878	0.11164
4.26	0.07768	4.26	0.96037	4.26026	0.07317	4.65	0.9979	3.89	0.06826	3.89	0.07656	3.89	0.08401	3.89	0.09453	3.884	0.06571	3.89	0.07077	3.89	0.08616	3.89	0.10119	3.89	0.10352	3.884	0.10657	3.884	0.115
4.264	0.07883	4.264	0.95977	4.26426	0.07419	4.66	0.98819	3.896	0.06956	3.896	0.07819	3.896	0.08599	3.896	0.09701	3.89	0.0669	3.896	0.07217	3.896	0.08824	3.896	0.10396	3.896	0.10646	3.89	0.10967	3.89	0.11855
4.268	0.08002	4.268	0.95916	4.26827	0.07525	4.67	0.97018	3.902	0.07091	3.902	0.07991	3.902	0.08805	3.902	0.09962	3.896	0.06814	3.902	0.07362	3.902	0.09041	3.902	0.10688	3.902	0.10955	3.896	0.11294	3.896	0.12229
4.272	0.08124	4.272	0.95852	4.27227	0.07634	4.68	0.94583	3.908	0.07233	3.908	0.0817	3.908	0.09022	3.908	0.10236	3.902	0.06943	3.908	0.07514	3.908	0.09268	3.908	0.10995	3.908	0.11281	3.902	0.11638	3.902	0.12624
4.276	0.0825	4.276	0.95786	4.27628	0.07746	4.69	0.91699	3.914	0.0738	3.914	0.08357	3.914	0.09249	3.914	0.10523	3.908	0.07077	3.914	0.07672	3.914	0.09506	3.914	0.11318	3.914	0.11625	3.908	0.12	3.908	0.1304
4.28	0.08379	4.28	0.95719	4.28028	0.07861	4.7	0.88523	3.92	0.07534	3.92	0.08552	3.92	0.09487	3.92	0.10826	3.914	0.07217	3.92	0.07837	3.92	0.09757	3.92	0.11658	3.92	0.11987	3.914	0.12383	3.914	0.13481
4.284	0.08514	4.284	0.95649	4.28428	0.07981	4.71	0.85183	3.926	0.07695	3.926	0.08757	3.926	0.09737	3.926	0.11145	3.92	0.07363	3.926	0.08009	3.926	0.10019	3.926	0.12016	3.926	0.12369	3.92	0.12787	3.92	0.13947
4.288	0.08652	4.288	0.95576	4.28829	0.08104	4.72	0.81781	3.932	0.07863	3.932	0.08972	3.932	0.09999	3.932	0.1148	3.926	0.07515	3.932	0.0819	3.932	0.10295	3.932	0.12395	3.932	0.12773	3.926	0.13214	3.926	0.1444
4.292	0.08795	4.292	0.95501	4.29229	0.08231	4.73	0.7839	3.938	0.08039	3.938	0.09197	3.938	0.10275	3.938	0.11834	3.932	0.07674	3.938	0.08378	3.938	0.10585	3.938	0.12794	3.938	0.13199	3.932	0.13665	3.932	0.14963
4.296	0.08942	4.296	0.95424	4.2963	0.08362	4.74	0.75066	3.944	0.08223	3.944	0.09433	3.944	0.10565	3.944	0.12208	3.938	0.07839	3.944	0.08576	3.944	0.10891	3.944	0.13215	3.944	0.1365	3.938	0.14143	3.938	0.15517
4.3	0.09095	4.3	0.95344	4.3003	0.08497	4.75	0.71843	3.95	0.08415	3.95	0.09681	3.95	0.1087	3.95	0.12602	3.944	0.08013	3.95	0.08782	3.95	0.11212	3.95	0.13661	3.95	0.14128	3.944	0.1465	3.944	0.16105
4.304	0.09252	4.304	0.95262	4.3043	0.08637	4.76	0.68747	3.956	0.08616	3.956	0.09941	3.956	0.11191	3.956	0.13019	3.95	0.08194	3.956	0.08999	3.956	0.1155	3.956	0.14133	3.956	0.14634	3.95	0.15186	3.95	0.1673
4.308	0.09415	4.308	0.95176	4.30831	0.08781	4.77	0.65789	3.962	0.08827	3.962	0.10214	3.962	0.11529	3.962	0.13459	3.956	0.08383	3.962	0.09226	3.962	0.11907	3.962	0.14632	3.962	0.1517	3.956	0.15756	3.956	0.17394
4.312	0.09583	4.312	0.95088	4.31231	0.0893	4.78	0.62977	3.968	0.09048	3.968	0.10501	3.968	0.11886	3.968	0.13925	3.962	0.08582	3.968	0.09464	3.968	0.12284	3.968	0.15161	3.968	0.1574	3.962	0.16361	3.962	0.18101
4.316	0.09758	4.316	0.94996	4.31632	0.09084	4.79	0.60312	3.974	0.0928	3.974	0.10803	3.974	0.12262	3.974	0.14419	3.968	0.0879	3.974	0.09713	3.974	0.12681	3.974	0.15722	3.974	0.16344	3.968	0.17004	3.968	0.18853
4.32	0.09938	4.32	0.94901	4.32032	0.09244	4.8	0.57791	3.98	0.09523	3.98	0.11122	3.98	0.1266	3.98	0.14943	3.974	0.09008	3.98	0.09976	3.98	0.13101	3.98	0.16318	3.98	0.16987	3.974	0.17688	3.974	0.19655
4.324	0.10124	4.324	0.94803	4.32432	0.09409	4.81	0.55409	3.986	0.09779	3.986	0.11457	3.986	0.1308	3.986	0.15498	3.98	0.09236	3.986	0.10251	3.986	0.13545	3.986	0.16951	3.986	0.17671	3.98	0.18416	3.98	0.2051
4.328	0.10317	4.328	0.94701	4.32833	0.09579	4.82	0.53161	3.992	0.10047	3.992	0.11811	3.992	0.13525	3.992	0.16088	3.986	0.09476	3.992	0.10541	3.992	0.14015	3.992	0.17625	3.992	0.18399	3.986	0.19191	3.986	0.21422
4.332	0.10517	4.332	0.94595	4.33233	0.09755	4.83	0.51038	3.998	0.1033	3.998	0.12184	3.998	0.13996	3.998	0.16715	3.992	0.09728	3.998	0.10846	3.998	0.14513	3.998	0.18341	3.998	0.19175	3.992	0.20019	3.992	0.22397
4.336	0.10725	4.336	0.94486	4.33634	0.09938	4.84	0.49035	4.004	0.10627	4.004	0.12578	4.004	0.14494	4.004	0.17382	3.998	0.09993	4.004	0.11168	4.004	0.15041	4.004	0.19104	4.004	0.20003	3.998	0.20902	3.998	0.2344
4.34	0.10939	4.34	0.94372	4.34034	0.10127	4.85	0.47143	4.01	0.1094	4.01	0.12994	4.01	0.15023	4.01	0.18092	4.004	0.10272	4.01	0.11506	4.01	0.15601	4.01	0.19918	4.01	0.20886	3.9995	0.21132	4.004	0.24555
4.344	0.11162	4.344	0.94254	4.34434	0.10323	4.86	0.45354	4.016	0.1127	4.016	0.13434	4.016	0.15584	4.016	0.18849	4.01	0.10565	4.016	0.11863	4.016	0.16195	4.016	0.20786	4.016	0.2183	4.004	0.21845	4.01	0.25748
4.348	0.11393	4.348	0.94131	4.34835	0.10526	4.87	0.43663	4.022	0.11618	4.022	0.13901	4.022	0.16181	4.022	0.19656	4.016	0.10873	4.022	0.1224	4.022	0.16827	4.022	0.21713	4.022	0.22839	4.01	0.22854	4.016	0.27026
4.352	0.11633	4.352	0.94004	4.35235	0.10736	4.88	0.42061	4.028	0.11985	4.028	0.14395	4.028	0.16814	4.028	0.20517	4.022	0.11198	4.028	0.12638	4.028	0.175	4.028	0.22704	4.028	0.2392	4.016	0.23933	4.022	0.28397
4.356	0.11882	4.356	0.93871	4.35636	0.10954	4.89	0.40543	4.034	0.12373	4.034	0.14918	4.034	0.17489	4.034	0.21438	4.028	0.11541	4.034	0.13059	4.034	0.18215	4.034	0.23763	4.034	0.25076	4.022	0.25088	4.028	0.29866
4.36	0.1214	4.36	0.93734	4.36036	0.11181	4.9	0.39102	4.04	0.12784	4.04	0.15474	4.04	0.18207	4.04	0.22422	4.034	0.11903	4.04	0.13504	4.04	0.18978	4.04	0.24897	4.04	0.26315	4.028	0.26326	4.034	0.31441
4.364	0.12409	4.364	0.9359	4.36436	0.11416	4.91	0.37733	4.046	0.13218	4.046	0.16065	4.046	0.18972	4.046	0.23475	4.04	0.12285	4.046	0.13975	4.046	0.19791	4.046	0.26111	4.046	0.27644	4.034	0.27653	4.04	0.33131
4.368	0.12688	4.368	0.93441	4.36837	0.11659	4.92	0.36431	4.052	0.13677	4.052	0.16693	4.052	0.19789	4.052	0.24602	4.046	0.12689	4.052	0.14475	4.052	0.2066	4.052	0.27413	4.052	0.29069	4.04	0.29075	4.046	0.34944
4.372	0.12978	4.372	0.93286	4.37237	0.11913	4.93	0.35191	4.058	0.14164	4.058	0.1736	4.058	0.20661	4.058	0.25811	4.052	0.13116	4.058	0.15004	4.058	0.21587	4.058	0.28808	4.058	0.30598	4.046	0.30601	4.052	0.36887
4.376	0.13279	4.376	0.93124	4.37638	0.12176	4.94	0.34008	4.064	0.14679	4.064	0.18072	4.064	0.21593	4.064	0.27106	4.058	0.13568	4.064	0.15567	4.064	0.22578	4.064	0.30305	4.064	0.32239	4.052	0.32239	4.058	0.38968
4.38	0.13593	4.38	0.92955	4.38038	0.12449	4.95	0.32879	4.067	0.14949	4.07	0.1883	4.07	0.2259	4.07	0.28496	4.064	0.14048	4.07	0.16164	4.07	0.23639	4.07	0.3191	4.07	0.33999	4.058	0.33996	4.064	0.41196
4.384	0.1392	4.384	0.92779	4.38438	0.12733	4.96	0.31799	4.07	0.15227	4.076	0.19639	4.076	0.23657	4.076	0.29988	4.07	0.14556	4.076	0.16799	4.076	0.24774	4.076	0.33632	4.076	0.35889	4.064	0.35881	4.07	0.43578
4.388	0.1426	4.388	0.92596	4.38839	0.13029	4.97	0.30766	4.076	0.15809	4.082	0.20503	4.082	0.248	4.082	0.3159	4.076	0.15095	4.082	0.17475	4.082	0.2599	4.082	0.3548	4.082	0.37915	4.07	0.37902	4.076	0.46118
4.392	0.14614	4.392	0.92404	4.39239	0.13336	4.98	0.29776	4.082	0.16429	4.088	0.21426	4.088	0.26026	4.088	0.33309	4.082	0.15667	4.088	0.18196	4.088	0.27294	4.088	0.37461	4.088	0.40086	4.076	0.40067	4.082	0.48823
4.396	0.14984	4.396	0.92204	4.3964	0.13657	4.99	0.28825	4.088	0.17088	4.094	0.22413	4.094	0.2734	4.094	0.35155	4.088	0.16276	4.094	0.18964	4.094	0.28693	4.094	0.39585	4.094	0.42411	4.082	0.42384	4.088	0.51692
4.4	0.15369	4.4	0.91995	4.4004	0.1399	5	0.27912	4.094	0.1779	4.1	0.2347	4.1	0.2875	4.1	0.37137	4.094	0.16924	4.1	0.19783	4.1	0.30194	4.1	0.41858	4.1	0.44895	4.08275	0.42685	4.094	0.54724
4.404	0.15771	4.404	0.91776	4.4044	0.14338	5.01	0.27034	4.1	0.18539	4.106	0.24603	4.106	0.30264	4.106	0.39262	4.1	0.17614	4.106	0.20659	4.106	0.31806	4.106	0.44289	4.106	0.47544	4.088	0.4486	4.1	0.57912
4.408	0.1619	4.408	0.91548	4.40841	0.147	5.02	0.26189	4.106	0.19338	4.112	0.25817	4.112	0.3189	4.112	0.4154	4.106	0.1835	4.112	0.21594	4.112	0.33536	4.112	0.46882	4.112	0.50361	4.094	0.475	4.106	0.61245
4.412	0.16628	4.412	0.91308	4.41241	0.15077	5.03	0.25374	4.112	0.20192	4.118	0.27119	4.118	0.33636	4.118	0.43978	4.112	0.19135	4.118	0.22596	4.118	0.35394	4.118	0.49643	4.118	0.53346	4.1	0.50307	4.112	0.64703
4.416	0.17086	4.416	0.91057	4.41642	0.15471	5.04	0.24588	4.118	0.21105	4.124	0.28516	4.124	0.35512	4.124	0.46581	4.118	0.19973	4.124	0.23667	4.124	0.37387	4.124	0.52571	4.124	0.56494	4.106	0.53281	4.118	0.68257
4.42	0.17564	4.42	0.90795	4.42042	0.15883	5.05	0.23829	4.124	0.22081	4.13	0.30017	4.13	0.37525	4.13	0.49355	4.124	0.20869	4.13	0.24816	4.13	0.39525	4.13	0.55665	4.13	0.59797	4.112	0.56418	4.124	0.7187
4.424	0.18063	4.424	0.90519	4.42442	0.16312	5.06	0.23095	4.13	0.23128	4.136	0.31629	4.136	0.39684	4.136	0.52302	4.13	0.21827	4.136	0.26048	4.136	0.41814	4.136	0.58918	4.136	0.63238	4.118	0.59707	4.13	0.75494
4.428	0.18586	4.428	0.9023	4.42843	0.16761	5.07	0.22385	4.136	0.24249	4.142	0.3336	4.142	0.41999	4.142	0.55419	4.136	0.22853	4.142	0.27369	4.142	0.44264	4.142	0.62315	4.142	0.66791	4.124	0.63134	4.136	0.79067
4.432	0.19133	4.432	0.89926	4.43243	0.17229	5.08	0.21697	4.142	0.25452	4.148	0.3522	4.148	0.44475	4.148	0.58699	4.142	0.23953	4.148	0.28788	4.148	0.46879	4.148	0.65836	4.148	0.70424	4.13	0.66674	4.142	0.82525
4.436	0.19706	4.436	0.89607	4.43644	0.1772	5.09	0.2103	4.148	0.26743	4.154	0.37217	4.154	0.47121	4.154	0.62129	4.148	0.25132	4.154	0.30312	4.154	0.49664	4.154	0.6945	4.154	0.74089	4.136	0.70293	4.148	0.85773
4.44	0.20306	4.44	0.89272	4.44044	0.18232	5.1	0.20382	4.154	0.2813	4.16	0.3936	4.16	0.4994	4.16	0.65688	4.154	0.26398	4.16	0.31948	4.16	0.5262	4.16	0.73117	4.16	0.77731	4.142	0.73945	4.154	0.88737
4.444	0.20935	4.444	0.88919	4.44444	0.18769	5.11	0.19754	4.16	0.2962	4.166	0.41658	4.166	0.52933	4.166	0.69346	4.16	0.27756	4.166	0.33707	4.166	0.55745	4.166	0.76786	4.166	0.81281	4.148	0.77576	4.16	0.91323
4.448	0.21594	4.448	0.88547	4.44845	0.19331	5.12	0.19143	4.166	0.31221	4.172	0.44118	4.172	0.56097	4.172	0.73061	4.166	0.29216	4.172	0.35596	4.172	0.59035	4.172	0.80381	4.172	0.84659	4.154	0.81116	4.166	0.93447
4.452	0.22285	4.452	0.88156	4.45245	0.19919	5.13	0.18549	4.172	0.32943	4.178	0.46747	4.178	0.59423	4.178	0.7678	4.172	0.30784	4.178	0.37625	4.178	0.62476	4.178	0.83853	4.175	0.86257	4.16	0.84488	4.172	0.95032
4.456	0.2301	4.456	0.87744	4.45646	0.20536	5.14	0.17972	4.178	0.34794	4.184	0.4955	4.184	0.62897	4.184	0.80439	4.178	0.3247	4.184	0.39802	4.184	0.66043	4.184	0.87098	4.178	0.87778	4.166	0.87605	4.178	0.96021
4.46	0.23772	4.46	0.87309	4.46046	0.21183	5.15	0.17409	4.184	0.36783	4.19	0.52527	4.19	0.66497	4.19	0.8396	4.184	0.34283	4.19	0.42136	4.19	0.69704	4.19	0.9003	4.184	0.90546	4.172	0.90376	4.184	0.96374
4.464	0.24571	4.464	0.8685	4.46446	0.21861	5.16	0.1686	4.19	0.3892	4.196	0.55678	4.196	0.7019	4.196	0.87257	4.19	0.36231	4.196	0.44634	4.196	0.73418	4.193	0.9135	4.19	0.92873	4.178	0.92712	4.19	0.9608
4.468	0.25411	4.468	0.86365	4.46847	0.22572	5.17	0.16326	4.196	0.41213	4.202	0.58994	4.202	0.73933	4.202	0.90236	4.196	0.38324	4.202	0.47304	4.202	0.77132	4.196	0.92558	4.196	0.94676	4.184	0.94529	4.196	0.95153
4.472	0.26293	4.472	0.85853	4.47247	0.2332	5.18	0.15804	4.202	0.43671	4.208	0.62464	4.208	0.77668	4.208	0.92802	4.202	0.40571	4.208	0.50148	4.208	0.8078	4.202	0.94595	4.2005	0.95642	4.19	0.95761	4.202	0.9363
4.476	0.27221	4.476	0.85311	4.47648	0.24104	5.19	0.15295	4.208	0.46301	4.211	0.6425	4.214	0.81329	4.214	0.94867	4.208	0.4298	4.214	0.53168	4.214	0.84285	4.208	0.96068	4.202	0.95887	4.196	0.96358	4.20369	0.93102
4.48	0.28197	4.48	0.84737	4.48048	0.24928	5.2	0.14799	4.214	0.49107	4.214	0.66066	4.22	0.84834	4.22	0.96352	4.214	0.45558	4.22	0.56361	4.22	0.87561	4.214	0.96919	4.208	0.9646	4.202	0.963	4.208	0.91573
4.484	0.29223	4.484	0.84129	4.48448	0.25795	5.21	0.14313	4.22	0.52093	4.22	0.698	4.226	0.88095	4.226	0.97201	4.22	0.48312	4.226	0.59719	4.226	0.90514	4.22	0.97116	4.214	0.96367	4.208	0.95591	4.214	0.89058
4.488	0.30302	4.488	0.83485	4.48849	0.26706	5.22	0.13839	4.226	0.55256	4.226	0.73498	4.232	0.91016	4.232	0.97378	4.226	0.51244	4.232	0.63227	4.229	0.9184	4.226	0.96651	4.22	0.95619	4.214	0.94257	4.22	0.8617
4.492	0.31438	4.492	0.82802	4.49249	0.27663	5.23	0.13376	4.229	0.56903	4.232	0.77255	4.235	0.92319	4.238	0.96878	4.232	0.54354	4.238	0.6686	4.232	0.93051	4.232	0.95544	4.226	0.94249	4.22	0.92356	4.226	0.82996
4.496	0.32633	4.496	0.82078	4.4965	0.28671	5.24	0.12924	4.232	0.58591	4.238	0.80944	4.238	0.93502	4.244	0.95724	4.235	0.55975	4.244	0.70586	4.238	0.95083	4.238	0.93843	4.232	0.92313	4.226	0.89962	4.22938	0.81118
4.5	0.3389	4.5	0.81308	4.5005	0.29731	5.25	0.12481	4.238	0.62083	4.244	0.84485	4.244	0.95465	4.25	0.93966	4.238	0.57638	4.25	0.74358	4.244	0.96535	4.244	0.91615	4.238	0.89885	4.232	0.87159	4.232	0.79623
4.504	0.35214	4.504	0.8049	4.5045	0.30847	5.26	0.12049	4.244	0.65711	4.25	0.87791	4.25	0.96829	4.256	0.91673	4.244	0.61084	4.256	0.78119	4.25	0.9735	4.25	0.8894	4.244	0.87049	4.238	0.84036	4.238	0.76128
4.508	0.36606	4.508	0.7962	4.50851	0.32021	5.27	0.11626	4.25	0.69444	4.2545	0.90058	4.256	0.97541	4.262	0.8893	4.25	0.64673	4.262	0.81798	4.256	0.97496	4.256	0.85909	4.25	0.83898	4.244	0.80684	4.244	0.72582
4.512	0.38071	4.512	0.78695	4.51251	0.33257	5.28	0.11213	4.256	0.73239	4.256	0.90766	4.262	0.97572	4.268	0.85831	4.256	0.68377	4.268	0.85313	4.262	0.96968	4.262	0.82611	4.256	0.80521	4.25	0.77185	4.25	0.69044
4.516	0.39612	4.516	0.7771	4.51652	0.34559	5.29	0.10809	4.262	0.77039	4.262	0.93313	4.268	0.96922	4.274	0.82468	4.262	0.72156	4.274	0.88573	4.268	0.95791	4.268	0.79133	4.262	0.77002	4.256	0.73614	4.256	0.65561
4.52	0.41232	4.52	0.7666	4.52052	0.35928	5.3	0.10415	4.268	0.80777	4.268	0.95341	4.274	0.95622	4.28	0.7893	4.268	0.7596	4.28	0.9148	4.274	0.94014	4.26875	0.78689	4.268	0.73414	4.262	0.70035	4.262	0.6217
4.524	0.42933	4.524	0.75542	4.52452	0.3737	5.31	0.1003	4.274	0.8437	4.274	0.96775	4.28	0.93726	4.28075	0.78479	4.274	0.79723	4.286	0.93938	4.28	0.91709	4.274	0.75554	4.274	0.69823	4.268	0.66499	4.268	0.58899
4.528	0.4472	4.528	0.74351	4.52853	0.38886	5.32	0.09654	4.2785	0.86915	4.28	0.97555	4.286	0.91309	4.286	0.75298	4.28	0.83366	4.292	0.9586	4.286	0.88957	4.28	0.71943	4.27438	0.69599	4.274	0.63048	4.274	0.55768
4.532	0.46593	4.532	0.7308	4.53253	0.40481	5.33	0.09288	4.28	0.87726	4.286	0.97652	4.292	0.8846	4.292	0.71641	4.2845	0.85968	4.298	0.97167	4.292	0.85851	4.286	0.68357	4.28	0.66279	4.28	0.59713	4.28	0.52787
4.536	0.48556	4.536	0.71725	4.53654	0.42157	5.34	0.08931	4.286	0.90747	4.292	0.97062	4.298	0.85266	4.298	0.68016	4.286	0.86802	4.304	0.9781	4.298	0.82486	4.292	0.64841	4.286	0.62823	4.286	0.56515	4.28075	0.52425
4.54	0.50609	4.54	0.70279	4.54054	0.43918	5.35	0.08583	4.292	0.93333	4.298	0.95813	4.304	0.81833	4.304	0.6447	4.292	0.89934	4.31	0.97761	4.304	0.7895	4.298	0.6143	4.292	0.59486	4.292	0.53468	4.286	0.49963
4.544	0.52753	4.544	0.68737	4.54454	0.45766	5.36	0.08245	4.298	0.9539	4.304	0.93957	4.31	0.78245	4.31	0.61036	4.298	0.9266	4.316	0.97026	4.31	0.75322	4.304	0.58151	4.298	0.56288	4.298	0.50581	4.292	0.473
4.548	0.54988	4.548	0.67091	4.54855	0.47703	5.37	0.07918	4.30325	0.9669	4.31	0.9157	4.316	0.74581	4.316	0.57739	4.304	0.94886	4.322	0.95637	4.31375	0.73039	4.31	0.55019	4.304	0.53244	4.304	0.47856	4.298	0.44795
4.552	0.57311	4.552	0.65337	4.55255	0.49731	5.38	0.076	4.304	0.96835	4.316	0.88739	4.31938	0.72511	4.322	0.54596	4.31	0.96526	4.328	0.93653	4.316	0.71671	4.316	0.52045	4.31	0.5036	4.31	0.45294	4.304	0.42445
4.556	0.59721	4.556	0.63466	4.55656	0.51851	5.39	0.07293	4.31	0.97613	4.31994	0.86687	4.322	0.70906	4.328	0.51616	4.316	0.97513	4.334	0.91153	4.322	0.68054	4.3175	0.51327	4.316	0.47641	4.316	0.42889	4.31	0.40243
4.56	0.62211	4.56	0.61473	4.56056	0.54063	5.4	0.06996	4.316	0.97691	4.322	0.85561	4.328	0.67276	4.334	0.48802	4.322	0.97808	4.34	0.88229	4.328	0.64515	4.322	0.49234	4.322	0.45084	4.322	0.40638	4.316	0.38185
4.564	0.64776	4.564	0.5935	4.56456	0.56366	5.41	0.06712	4.322	0.97067	4.328	0.8213	4.334	0.63736	4.34	0.46156	4.328	0.97398	4.346	0.84975	4.334	0.61088	4.328	0.46587	4.32275	0.44775	4.328	0.38534	4.322	0.36262
4.568	0.67404	4.568	0.57093	4.56857	0.58756	5.42	0.06439	4.328	0.9577	4.334	0.78536	4.34	0.60315	4.346	0.43675	4.334	0.96305	4.352	0.81489	4.34	0.57798	4.334	0.44101	4.328	0.42686	4.334	0.36569	4.328	0.34466
4.572	0.70086	4.572	0.54694	4.57257	0.6123	5.43	0.06178	4.334	0.93857	4.34	0.7486	4.346	0.57039	4.352	0.41352	4.34	0.94577	4.35313	0.80816	4.346	0.54661	4.34	0.41772	4.334	0.40442	4.34	0.34735	4.334	0.3279
4.576	0.72805	4.576	0.52149	4.57658	0.63782	5.44	0.05931	4.34	0.91406	4.34188	0.73706	4.352	0.5392	4.358	0.39181	4.346	0.92284	4.358	0.77857	4.352	0.51686	4.346	0.39594	4.34	0.38344	4.346	0.33024	4.34	0.31225
4.58	0.75543	4.58	0.49454	4.58058	0.66402	5.45	0.05697	4.346	0.88508	4.346	0.7117	4.358	0.50967	4.364	0.37155	4.352	0.89517	4.364	0.74159	4.358	0.48878	4.352	0.37559	4.346	0.36386	4.352	0.31429	4.346	0.29765
4.584	0.78279	4.584	0.46605	4.58458	0.69081	5.46	0.05479	4.352	0.85264	4.352	0.67523	4.364	0.48183	4.37	0.35265	4.358	0.86372	4.37	0.70462	4.3595	0.48202	4.358	0.3566	4.352	0.34559	4.358	0.2994	4.352	0.28402
4.588	0.80989	4.588	0.43602	4.58859	0.71803	5.47	0.05276	4.358	0.81771	4.358	0.63963	4.36475	0.47847	4.376	0.33504	4.364	0.82948	4.376	0.66819	4.364	0.46236	4.364	0.33887	4.358	0.32856	4.364	0.28552	4.358	0.2713
4.592	0.83643	4.592	0.40444	4.59259	0.74551	5.48	0.05091	4.364	0.7812	4.364	0.60523	4.37	0.45568	4.382	0.31862	4.37	0.79339	4.382	0.63271	4.37	0.43758	4.37	0.32234	4.364	0.31267	4.37	0.27257	4.364	0.25941
4.596	0.86211	4.596	0.37133	4.5966	0.77305	5.49	0.04923	4.37	0.74395	4.37	0.57226	4.376	0.43116	4.3835	0.31469	4.376	0.7563	4.388	0.59851	4.376	0.41438	4.376	0.30693	4.37	0.29786	4.376	0.26047	4.37	0.2483
4.6	0.88659	4.6	0.33676	4.6006	0.80041	5.5	0.04775	4.376	0.70664	4.376	0.54087	4.382	0.40824	4.388	0.30331	4.382	0.71896	4.394	0.56579	4.382	0.39269	4.382	0.29255	4.376	0.28404	4.382	0.24918	4.376	0.2379
4.604	0.90952	4.604	0.30079	4.6046	0.82732	5.51	0.04648	4.382	0.66985	4.382	0.51116	4.388	0.38683	4.394	0.28904	4.388	0.68196	4.39625	0.55393	4.388	0.37245	4.388	0.27913	4.382	0.27115	4.388	0.23862	4.382	0.22818
4.608	0.93054	4.608	0.26355	4.60861	0.85346	5.52	0.04544	4.388	0.634	4.38575	0.49346	4.394	0.36685	4.4	0.27574	4.394	0.64578	4.4	0.53469	4.394	0.35356	4.394	0.26661	4.388	0.25911	4.394	0.22875	4.3835	0.22584
4.612	0.94928	4.612	0.22521	4.61261	0.87852	5.53	0.04465	4.394	0.59943	4.388	0.48315	4.4	0.34822	4.406	0.26332	4.4	0.61078	4.406	0.50528	4.4	0.33595	4.4	0.25492	4.394	0.24788	4.4	0.21951	4.388	0.21907
4.616	0.96541	4.616	0.18598	4.61662	0.90212	5.54	0.04412	4.4	0.56636	4.394	0.45683	4.406	0.33086	4.412	0.25173	4.406	0.57722	4.412	0.47758	4.406	0.31954	4.406	0.24399	4.4	0.23737	4.406	0.21085	4.394	0.21053
4.62	0.97861	4.62	0.14624	4.62062	0.92392	5.55	0.04389	4.406	0.53494	4.4	0.43217	4.412	0.31469	4.418	0.24091	4.412	0.54527	4.418	0.45155	4.412	0.30423	4.412	0.23377	4.406	0.22755	4.412	0.20274	4.4	0.20253
4.624	0.98863	4.624	0.10665	4.62462	0.94354	5.56	0.04397	4.412	0.50523	4.406	0.40911	4.418	0.29961	4.424	0.23079	4.41725	0.5187	4.424	0.42743	4.418	0.28996	4.415	0.22892	4.412	0.21836	4.418	0.19514	4.406	0.19501
4.628	0.99524	4.628	0.069	4.62863	0.96063	5.57	0.04441	4.418	0.47727	4.412	0.38758	4.424	0.28556	4.43	0.22133	4.418	0.51501	4.43	0.40453	4.424	0.27665	4.418	0.22422	4.418	0.20976	4.424	0.188	4.412	0.18796
4.632	0.99832	4.632	0.04105	4.63263	0.97487	5.58	0.04522	4.424	0.45104	4.418	0.3675	4.43	0.27246	4.436	0.21248	4.424	0.48649	4.436	0.38328	4.43	0.26423	4.424	0.21527	4.4195	0.20769	4.43	0.18129	4.418	0.18133
4.636	0.99779	4.636	0.047	4.63664	0.98598	5.59	0.04645	4.43	0.42648	4.424	0.34877	4.436	0.26024	4.442	0.20418	4.43	0.45971	4.442	0.36347	4.436	0.25264	4.43	0.20688	4.424	0.20169	4.436	0.17499	4.424	0.17509
4.64	0.99368	4.64	0.07948	4.64064	0.99371	5.6	0.04813	4.436	0.40355	4.43	0.33133	4.442	0.24883	4.448	0.19641	4.436	0.43462	4.448	0.34501	4.442	0.2418	4.436	0.19902	4.43	0.19413	4.442	0.16906	4.43	0.16921
4.644	0.98609	4.644	0.11796	4.64464	0.99792	5.61	0.05032	4.442	0.38216	4.436	0.31508	4.448	0.23817	4.454	0.18911	4.442	0.41117	4.454	0.32781	4.448	0.23168	4.442	0.19165	4.436	0.18703	4.448	0.16347	4.436	0.16368
4.648	0.97517	4.648	0.15759	4.648	0.99867	5.62	0.05305	4.448	0.36223	4.442	0.29993	4.454	0.22821	4.46	0.18226	4.448	0.38929	4.46	0.31179	4.451	0.22686	4.448	0.18472	4.442	0.18036	4.454	0.15821	4.442	0.15847
4.652	0.96116	4.652	0.19708	4.64865	0.99852	5.63	0.05638	4.454	0.34367	4.448	0.28582	4.4555	0.22582	4.466	0.17582	4.454	0.3689	4.466	0.29687	4.454	0.22221	4.454	0.17821	4.448	0.17409	4.46	0.15325	4.448	0.15355
4.656	0.94435	4.656	0.23591	4.65265	0.99549	5.64	0.06038	4.46	0.32639	4.454	0.27267	4.46	0.21889	4.472	0.16977	4.46	0.3499	4.472	0.28297	4.46	0.21334	4.46	0.17209	4.454	0.16819	4.4645	0.14971	4.454	0.1489
4.66	0.92505	4.66	0.27377	4.65666	0.98892	5.65	0.0651	4.466	0.3103	4.46	0.2604	4.466	0.21017	4.478	0.16407	4.466	0.33221	4.478	0.27	4.466	0.20503	4.466	0.16632	4.46	0.16264	4.466	0.14857	4.46	0.14451
4.664	0.90363	4.664	0.31044	4.66066	0.97894	5.66	0.07062	4.472	0.29532	4.466	0.24895	4.472	0.202	4.484	0.15871	4.472	0.31574	4.4825	0.26086	4.472	0.19724	4.472	0.1609	4.466	0.15741	4.472	0.14415	4.466	0.14036
4.668	0.88043	4.668	0.34579	4.66466	0.96579	5.67	0.07702	4.478	0.28137	4.472	0.23826	4.478	0.19434	4.49	0.15365	4.478	0.3004	4.484	0.25791	4.478	0.18994	4.478	0.15578	4.472	0.15247	4.478	0.13997	4.472	0.13644
4.672	0.85581	4.672	0.37972	4.66867	0.94973	5.68	0.08439	4.484	0.26838	4.4735	0.2357	4.484	0.18716	4.496	0.14888	4.484	0.28613	4.49	0.24663	4.484	0.18307	4.484	0.15095	4.478	0.14782	4.484	0.13602	4.478	0.13273
4.676	0.83013	4.676	0.41216	4.67267	0.93107	5.69	0.09281	4.49	0.25627	4.478	0.22827	4.49	0.18041	4.502	0.14437	4.49	0.27282	4.496	0.23609	4.49	0.17663	4.49	0.1464	4.484	0.14343	4.49	0.13229	4.484	0.12921
4.68	0.8037	4.68	0.44306	4.67668	0.91017	5.7	0.1024	4.496	0.24497	4.484	0.21893	4.496	0.17406	4.508	0.14012	4.496	0.26043	4.502	0.22624	4.496	0.17056	4.496	0.14209	4.49	0.13927	4.496	0.12875	4.49	0.12588
4.684	0.77682	4.684	0.47242	4.68068	0.88739	5.71	0.11326	4.502	0.23443	4.49	0.21019	4.502	0.1681	4.514	0.1361	4.5005	0.25168	4.508	0.21703	4.502	0.16485	4.502	0.13802	4.496	0.13535	4.502	0.1254	4.496	0.12272
4.688	0.74976	4.688	0.50024	4.68468	0.86308	5.72	0.12551	4.508	0.22458	4.496	0.20201	4.508	0.16249	4.52	0.13229	4.502	0.24887	4.514	0.20841	4.508	0.15947	4.508	0.13418	4.502	0.13164	4.508	0.12223	4.502	0.11972
4.692	0.72275	4.692	0.52654	4.68869	0.83761	5.73	0.13928	4.514	0.21538	4.502	0.19434	4.514	0.1572	4.526	0.12869	4.508	0.23808	4.52	0.20034	4.514	0.1544	4.514	0.13053	4.508	0.12812	4.514	0.11922	4.508	0.11688
4.696	0.696	4.696	0.55136	4.69269	0.8113	5.74	0.1547	4.52	0.20677	4.508	0.18713	4.52	0.15221	4.532	0.12528	4.514	0.228	4.526	0.19277	4.52	0.14962	4.52	0.12709	4.514	0.12479	4.52	0.11637	4.514	0.11418
4.7	0.66966	4.7	0.57475	4.6967	0.78446	5.75	0.17191	4.526	0.1987	4.514	0.18036	4.526	0.14751	4.538	0.12205	4.52	0.21859	4.532	0.18566	4.526	0.14511	4.526	0.12382	4.52	0.12164	4.526	0.11366	4.52	0.11161
4.704	0.64389	4.704	0.59675	4.7007	0.75737	5.76	0.19106	4.532	0.19115	4.52	0.17399	4.532	0.14307	4.544	0.11899	4.526	0.20978	4.538	0.179	4.532	0.14084	4.532	0.12072	4.526	0.11865	4.532	0.11109	4.526	0.10918
4.708	0.61878	4.708	0.61743	4.7047	0.73028	5.77	0.21227	4.538	0.18407	4.526	0.16801	4.538	0.13887	4.55	0.11608	4.532	0.20154	4.544	0.17273	4.538	0.13681	4.538	0.11778	4.532	0.11581	4.538	0.10865	4.532	0.10686
4.712	0.59441	4.712	0.63686	4.70871	0.70339	5.78	0.23569	4.544	0.17742	4.532	0.16238	4.544	0.13491	4.556	0.11332	4.538	0.19381	4.55	0.16684	4.544	0.133	4.544	0.11499	4.538	0.11312	4.544	0.10632	4.538	0.10466
4.716	0.57086	4.716	0.65509	4.71271	0.67689	5.79	0.26145	4.55	0.17117	4.538	0.15709	4.55	0.13115	4.562	0.1107	4.544	0.18657	4.556	0.16129	4.55	0.12939	4.55	0.11235	4.544	0.11056	4.55	0.10412	4.544	0.10256
4.72	0.54817	4.72	0.67219	4.71672	0.65091	5.8	0.28964	4.556	0.1653	4.544	0.1521	4.556	0.1276	4.568	0.10821	4.55	0.17978	4.562	0.15607	4.556	0.12597	4.556	0.10983	4.55	0.10814	4.556	0.10202	4.55	0.10057
4.724	0.52635	4.724	0.68822	4.72072	0.62557	5.81	0.32035	4.562	0.15977	4.55	0.1474	4.562	0.12424	4.574	0.10585	4.556	0.1734	4.568	0.15114	4.562	0.12273	4.562	0.10744	4.556	0.10583	4.562	0.10002	4.556	0.09867
4.728	0.50542	4.728	0.70326	4.72472	0.60097	5.82	0.35361	4.568	0.15457	4.556	0.14296	4.568	0.12105	4.58	0.1036	4.562	0.16741	4.574	0.14649	4.568	0.11966	4.568	0.10517	4.562	0.10364	4.568	0.09812	4.562	0.09686
4.732	0.48539	4.732	0.71736	4.72873	0.57717	5.83	0.38942	4.574	0.14967	4.562	0.13876	4.574	0.11803	4.586	0.10146	4.568	0.16177	4.58	0.14211	4.574	0.11674	4.574	0.10301	4.568	0.10155	4.574	0.09632	4.568	0.09514
4.736	0.46624	4.736	0.73059	4.73273	0.55421	5.84	0.42769	4.58	0.14505	4.568	0.1348	4.58	0.11516	4.589	0.10043	4.574	0.15646	4.586	0.13797	4.58	0.11398	4.58	0.10096	4.574	0.09957	4.58	0.0946	4.574	0.09351
4.74	0.44797	4.74	0.74299	4.73674	0.53214	5.85	0.46828	4.586	0.14069	4.574	0.13105	4.586	0.11243	4.592	0.09942	4.58	0.15145	4.592	0.13405	4.586	0.11135	4.586	0.099	4.58	0.09768	4.586	0.09296	4.58	0.09195
4.744	0.43054	4.744	0.75463	4.74074	0.51096	5.86	0.51092	4.592	0.13657	4.58	0.1275	4.592	0.10985	4.598	0.09748	4.586	0.14674	4.598	0.13034	4.592	0.10885	4.592	0.09714	4.586	0.09589	4.592	0.0914	4.586	0.09046
4.748	0.41393	4.748	0.76555	4.74474	0.49067	5.87	0.55526	4.598	0.13267	4.586	0.12413	4.598	0.10739	4.604	0.09564	4.592	0.14229	4.604	0.12684	4.598	0.10648	4.598	0.09537	4.592	0.09418	4.598	0.08992	4.589	0.08975
4.752	0.39813	4.752	0.77581	4.74875	0.47128	5.88	0.60084	4.604	0.12899	4.592	0.12095	4.604	0.10505	4.61	0.09388	4.598	0.13809	4.61	0.12351	4.604	0.10422	4.604	0.09368	4.598	0.09255	4.604	0.08851	4.592	0.08905
4.756	0.38308	4.756	0.78544	4.75275	0.45276	5.89	0.64707	4.61	0.12551	4.598	0.11793	4.61	0.10283	4.616	0.09221	4.604	0.13412	4.616	0.12036	4.61	0.10208	4.61	0.09208	4.604	0.091	4.61	0.08717	4.598	0.0877
4.76	0.36878	4.76	0.79449	4.75676	0.43511	5.9	0.69327	4.616	0.12221	4.604	0.11506	4.616	0.10072	4.622	0.09061	4.61	0.13037	4.622	0.11738	4.616	0.10003	4.616	0.09055	4.61	0.08953	4.616	0.08589	4.604	0.08642
4.764	0.35517	4.764	0.80301	4.76076	0.41828	5.91	0.73866	4.622	0.11908	4.61	0.11234	4.622	0.09871	4.628	0.08909	4.616	0.12681	4.628	0.11455	4.622	0.09809	4.622	0.08909	4.613	0.08882	4.622	0.08467	4.61	0.0852
4.768	0.34224	4.768	0.81102	4.76476	0.40226	5.92	0.78242	4.628	0.11612	4.616	0.10976	4.628	0.09679	4.634	0.08764	4.622	0.12345	4.634	0.11186	4.628	0.09624	4.628	0.0877	4.616	0.08813	4.628	0.08351	4.616	0.08404
4.772	0.32995	4.772	0.81857	4.76877	0.38702	5.93	0.8237	4.634	0.11331	4.622	0.1073	4.634	0.09497	4.64	0.08626	4.628	0.12027	4.64	0.1093	4.634	0.09448	4.634	0.08638	4.622	0.08679	4.634	0.08241	4.622	0.08293
4.776	0.31826	4.776	0.82568	4.77277	0.37252	5.94	0.86167	4.64	0.11064	4.628	0.10497	4.637	0.09409	4.646	0.08494	4.634	0.11725	4.646	0.10688	4.64	0.0928	4.64	0.08512	4.628	0.08552	4.64	0.08136	4.628	0.08188
4.78	0.30715	4.78	0.83238	4.77678	0.35874	5.95	0.89559	4.646	0.10811	4.634	0.10275	4.64	0.09323	4.652	0.08369	4.64	0.11439	4.652	0.10457	4.646	0.0912	4.646	0.08393	4.634	0.08431	4.643	0.08086	4.634	0.08088
4.784	0.29659	4.784	0.8387	4.78078	0.34563	5.96	0.92482	4.652	0.10571	4.64	0.10064	4.646	0.09157	4.658	0.08249	4.646	0.11167	4.655	0.10346	4.652	0.08967	4.652	0.08279	4.64	0.08316	4.646	0.08037	4.64	0.07993
4.788	0.28654	4.788	0.84467	4.78478	0.33317	5.97	0.94888	4.658	0.10342	4.646	0.09863	4.652	0.09	4.664	0.08136	4.652	0.10909	4.658	0.10238	4.658	0.08822	4.658	0.0817	4.646	0.08206	4.652	0.07942	4.646	0.07903
4.792	0.27698	4.792	0.8503	4.78879	0.32133	5.98	0.96747	4.664	0.10125	4.649	0.09766	4.658	0.08849	4.67	0.08027	4.658	0.10664	4.664	0.10029	4.664	0.08684	4.664	0.08067	4.652	0.08102	4.658	0.07853	4.652	0.07818
4.796	0.26789	4.796	0.85563	4.79279	0.31008	5.99	0.98047	4.67	0.09919	4.652	0.09672	4.664	0.08706	4.676	0.07924	4.664	0.10431	4.67	0.09831	4.67	0.08552	4.67	0.07969	4.658	0.08003	4.664	0.07768	4.658	0.07737
4.8	0.25924	4.8	0.86067	4.7968	0.29938	6	0.98795	4.676	0.09723	4.658	0.0949	4.67	0.0857	4.682	0.07825	4.667	0.10319	4.676	0.09642	4.676	0.08426	4.676	0.07876	4.664	0.0791	4.67	0.07687	4.664	0.0766
4.804	0.251	4.804	0.86545	4.8008	0.2892	6.01	0.99013	4.682	0.09536	4.664	0.09317	4.676	0.08439	4.688	0.07731	4.67	0.1021	4.682	0.09462	4.682	0.08306	4.682	0.07787	4.67	0.0782	4.676	0.07611	4.67	0.07587
4.808	0.24316	4.808	0.86997	4.8048	0.27952	6.02	0.98738	4.688	0.09358	4.67	0.09151	4.682	0.08315	4.694	0.07642	4.676	0.1	4.688	0.0929	4.688	0.08192	4.688	0.07703	4.676	0.07736	4.682	0.07538	4.676	0.07519
4.812	0.23569	4.812	0.87425	4.80881	0.27032	6.03	0.98015	4.694	0.09188	4.676	0.08994	4.688	0.08197	4.7	0.07558	4.682	0.098	4.694	0.09127	4.694	0.08084	4.694	0.07623	4.682	0.07656	4.688	0.0747	4.682	0.07454
4.816	0.22857	4.816	0.87831	4.81281	0.26156	6.04	0.96897	4.7	0.09026	4.682	0.08844	4.694	0.08084	4.706	0.07477	4.688	0.09609	4.7	0.08971	4.7	0.0798	4.7	0.07548	4.688	0.0758	4.694	0.07406	4.688	0.07393
4.82	0.22178	4.82	0.88217	4.81682	0.25322	6.05	0.9544	4.706	0.08872	4.688	0.08701	4.7	0.07977	4.712	0.07401	4.694	0.09428	4.706	0.08823	4.706	0.07882	4.706	0.07476	4.694	0.07508	4.7	0.07346	4.694	0.07336
4.824	0.2153	4.824	0.88583	4.82082	0.24528	6.06	0.93697	4.712	0.08725	4.694	0.08565	4.706	0.07875	4.718	0.07328	4.7	0.09255	4.712	0.08682	4.712	0.07788	4.712	0.07408	4.7	0.0744	4.706	0.07289	4.7	0.07282
4.828	0.20912	4.828	0.88931	4.82482	0.23772	6.07	0.91724	4.718	0.08585	4.7	0.08435	4.712	0.07777	4.724	0.07259	4.706	0.09091	4.718	0.08547	4.718	0.07699	4.718	0.07345	4.706	0.07377	4.712	0.07236	4.706	0.07232
4.832	0.20322	4.832	0.89262	4.82883	0.23051	6.08	0.8957	4.724	0.08452	4.706	0.08311	4.718	0.07685	4.73	0.07194	4.712	0.08935	4.724	0.08419	4.724	0.07614	4.724	0.07284	4.712	0.07316	4.718	0.07186	4.712	0.07185
4.836	0.19759	4.836	0.89577	4.83283	0.22364	6.09	0.8728	4.73	0.08325	4.712	0.08193	4.724	0.07596	4.736	0.07132	4.718	0.08785	4.73	0.08297	4.73	0.07533	4.73	0.07228	4.718	0.0726	4.724	0.0714	4.718	0.07142
4.84	0.19221	4.84	0.89877	4.83684	0.21709	6.1	0.84895	4.736	0.08204	4.718	0.08081	4.73	0.07512	4.742	0.07074	4.724	0.08643	4.736	0.0818	4.736	0.07457	4.736	0.07175	4.724	0.07207	4.73	0.07097	4.724	0.07101
4.844	0.18706	4.844	0.90163	4.84084	0.21084	6.11	0.82448	4.742	0.08089	4.724	0.07974	4.736	0.07433	4.748	0.07019	4.73	0.08508	4.742	0.08069	4.742	0.07384	4.742	0.07125	4.73	0.07158	4.736	0.07057	4.73	0.07064
4.848	0.18215	4.848	0.90435	4.84484	0.20488	6.12	0.7997	4.748	0.0798	4.73	0.07872	4.742	0.07357	4.754	0.06968	4.736	0.08379	4.748	0.07963	4.748	0.07316	4.748	0.07078	4.736	0.07111	4.742	0.0702	4.736	0.0703
4.852	0.17744	4.852	0.90695	4.84885	0.19918	6.13	0.77485	4.754	0.07875	4.736	0.07775	4.748	0.07285	4.76	0.06919	4.742	0.08256	4.754	0.07863	4.754	0.07251	4.754	0.07035	4.742	0.07069	4.748	0.06987	4.742	0.07
4.856	0.17294	4.856	0.90943	4.85285	0.19374	6.14	0.75012	4.76	0.07776	4.742	0.07682	4.754	0.07217	4.766	0.06874	4.748	0.08139	4.76	0.07767	4.76	0.07189	4.76	0.06995	4.748	0.07029	4.754	0.06956	4.748	0.06972
4.86	0.16863	4.86	0.9118	4.85686	0.18854	6.15	0.72568	4.766	0.07681	4.748	0.07594	4.76	0.07152	4.772	0.06831	4.754	0.08027	4.766	0.07675	4.766	0.07131	4.766	0.06958	4.754	0.06993	4.76	0.06929	4.754	0.06947
4.864	0.1645	4.864	0.91406	4.86086	0.18357	6.16	0.70166	4.772	0.07591	4.754	0.07511	4.766	0.07091	4.778	0.06792	4.76	0.07921	4.772	0.07589	4.772	0.07077	4.772	0.06924	4.76	0.06959	4.766	0.06905	4.76	0.06925
4.868	0.16054	4.868	0.91622	4.86486	0.17881	6.17	0.67814	4.778	0.07505	4.76	0.07431	4.772	0.07034	4.784	0.06755	4.766	0.07819	4.778	0.07506	4.778	0.07025	4.778	0.06893	4.766	0.06929	4.772	0.06883	4.766	0.06906
4.872	0.15675	4.872	0.91829	4.86887	0.17426	6.18	0.65521	4.784	0.07424	4.766	0.07356	4.778	0.0698	4.79	0.06721	4.772	0.07723	4.784	0.07427	4.784	0.06977	4.784	0.06865	4.772	0.06902	4.778	0.06865	4.772	0.0689
4.876	0.15311	4.876	0.92027	4.87287	0.16991	6.19	0.6329	4.79	0.07346	4.772	0.07284	4.784	0.06929	4.796	0.0669	4.778	0.07631	4.79	0.07353	4.79	0.06932	4.79	0.0684	4.778	0.06877	4.784	0.06849	4.778	0.06877
4.88	0.14962	4.88	0.92216	4.87688	0.16573	6.2	0.61126	4.796	0.07273	4.778	0.07216	4.79	0.06881	4.802	0.06662	4.784	0.07544	4.796	0.07282	4.796	0.0689	4.796	0.06817	4.784	0.06856	4.79	0.06837	4.784	0.06867
4.884	0.14627	4.884	0.92398	4.88088	0.16174	6.21	0.5903	4.802	0.07203	4.784	0.07152	4.796	0.06836	4.808	0.06636	4.79	0.07461	4.802	0.07215	4.802	0.06851	4.802	0.06797	4.79	0.06837	4.796	0.06827	4.79	0.0686
4.888	0.14305	4.888	0.92571	4.88488	0.15791	6.22	0.57004	4.808	0.07137	4.79	0.07091	4.802	0.06795	4.814	0.06613	4.796	0.07382	4.808	0.07152	4.808	0.06815	4.808	0.06781	4.796	0.06822	4.802	0.0682	4.7945	0.06856
4.892	0.13996	4.892	0.92738	4.88889	0.15423	6.23	0.55047	4.814	0.07075	4.796	0.07033	4.808	0.06756	4.82	0.06593	4.802	0.07307	4.814	0.07092	4.814	0.06781	4.814	0.06767	4.802	0.06809	4.808	0.06816	4.796	0.06856
4.896	0.137	4.896	0.92898	4.89289	0.15071	6.24	0.53158	4.82	0.07016	4.802	0.06979	4.814	0.06721	4.826	0.06575	4.808	0.07236	4.82	0.07035	4.82	0.06751	4.82	0.06755	4.8065	0.06801	4.814	0.06815	4.802	0.06854
4.9	0.13414	4.9	0.93051	4.8969	0.14733	6.25	0.51336	4.826	0.0696	4.808	0.06928	4.82	0.06688	4.832	0.06559	4.814	0.07169	4.826	0.06982	4.826	0.06723	4.826	0.06747	4.808	0.06799	4.82	0.06817	4.808	0.06856
4.904	0.1314	4.904	0.93199	4.9009	0.14408	6.26	0.49581	4.832	0.06907	4.814	0.0688	4.826	0.06659	4.838	0.06546	4.82	0.07105	4.832	0.06932	4.832	0.06698	4.832	0.06741	4.814	0.06792	4.826	0.06821	4.814	0.0686
4.908	0.12876	4.908	0.9334	4.9049	0.14096	6.27	0.47889	4.838	0.06858	4.82	0.06835	4.832	0.06632	4.844	0.06536	4.826	0.07045	4.838	0.06885	4.838	0.06675	4.838	0.06738	4.82	0.06788	4.832	0.06829	4.82	0.06867
4.912	0.12622	4.912	0.93476	4.90891	0.13797	6.28	0.46259	4.844	0.06812	4.826	0.06793	4.838	0.06609	4.85	0.06528	4.832	0.06988	4.844	0.06841	4.844	0.06655	4.844	0.06738	4.826	0.06787	4.838	0.0684	4.826	0.06878
4.916	0.12378	4.916	0.93607	4.91291	0.13509	6.29	0.44688	4.85	0.06768	4.832	0.06754	4.844	0.06587	4.856	0.06523	4.838	0.06934	4.85	0.068	4.85	0.06638	4.85	0.0674	4.832	0.06788	4.844	0.06854	4.832	0.06891
4.92	0.12142	4.92	0.93733	4.91692	0.13232	6.3	0.43175	4.856	0.06728	4.838	0.06717	4.85	0.06565	4.862	0.0652	4.844	0.06884	4.856	0.06761	4.856	0.06624	4.856	0.06745	4.838	0.06793	4.85	0.0687	4.838	0.06908
4.924	0.11915	4.924	0.93853	4.92092	0.12966	6.31	0.41717	4.862	0.0669	4.844	0.06684	4.856	0.06541	4.868	0.0652	4.85	0.06836	4.862	0.06726	4.862	0.06612	4.862	0.06753	4.844	0.068	4.856	0.0689	4.844	0.06928
4.928	0.11697	4.928	0.9397	4.92492	0.1271	6.32	0.40312	4.868	0.06655	4.85	0.06653	4.862	0.06517	4.874	0.06522	4.856	0.06792	4.868	0.06693	4.868	0.06602	4.868	0.06764	4.85	0.0681	4.862	0.06913	4.85	0.0695
4.932	0.11486	4.932	0.94082	4.92893	0.12463	6.33	0.38957	4.874	0.06623	4.856	0.06624	4.868	0.06498	4.88	0.06526	4.862	0.0675	4.874	0.06663	4.874	0.06595	4.874	0.06778	4.856	0.06824	4.868	0.06939	4.856	0.06977
4.936	0.11283	4.936	0.9419	4.93293	0.12226	6.34	0.37651	4.88	0.06594	4.862	0.06599	4.874	0.06485	4.886	0.06534	4.868	0.06712	4.88	0.06635	4.88	0.06591	4.88	0.06795	4.862	0.0684	4.874	0.06969	4.862	0.07006
4.94	0.11087	4.94	0.94294	4.93694	0.11997	6.35	0.36391	4.886	0.06567	4.868	0.06576	4.88	0.06475	4.892	0.06544	4.874	0.06676	4.886	0.06611	4.886	0.06589	4.886	0.06814	4.868	0.06859	4.88	0.07002	4.868	0.07039
4.944	0.10898	4.944	0.94394	4.94094	0.11777	6.36	0.35176	4.892	0.06542	4.874	0.06555	4.886	0.06468	4.898	0.06556	4.88	0.06642	4.892	0.06588	4.892	0.0659	4.892	0.06837	4.874	0.06882	4.886	0.07038	4.874	0.07075
4.948	0.10716	4.948	0.9449	4.94494	0.11564	6.37	0.34002	4.898	0.06521	4.88	0.06537	4.892	0.06464	4.904	0.06571	4.886	0.06612	4.898	0.06569	4.898	0.06593	4.898	0.06863	4.88	0.06907	4.892	0.07078	4.88	0.07115
4.952	0.1054	4.952	0.94583	4.94895	0.1136	6.38	0.3287	4.904	0.06501	4.886	0.06521	4.898	0.06463	4.91	0.06589	4.892	0.06584	4.904	0.06551	4.904	0.06599	4.904	0.06892	4.886	0.06936	4.898	0.07122	4.886	0.07159
4.956	0.1037	4.956	0.94673	4.95295	0.11162	6.39	0.31776	4.91	0.06485	4.892	0.06508	4.904	0.06465	4.916	0.06609	4.898	0.06559	4.91	0.06537	4.91	0.06608	4.91	0.06924	4.892	0.06968	4.904	0.07169	4.892	0.07206
4.96	0.10206	4.96	0.9476	4.95696	0.10972	6.4	0.30719	4.916	0.0647	4.898	0.06498	4.91	0.06468	4.922	0.06632	4.904	0.06536	4.916	0.06524	4.916	0.06619	4.916	0.06959	4.898	0.07004	4.91	0.07221	4.898	0.07258
4.964	0.10047	4.964	0.94843	4.96096	0.10788	6.41	0.29698	4.922	0.06458	4.904	0.06489	4.916	0.06475	4.928	0.06658	4.91	0.06516	4.922	0.06514	4.922	0.06633	4.922	0.06998	4.904	0.07043	4.916	0.07276	4.904	0.07313
4.968	0.09894	4.968	0.94924	4.96497	0.10611	6.42	0.2871	4.928	0.06449	4.91	0.06484	4.922	0.06484	4.934	0.06687	4.916	0.06498	4.928	0.06507	4.928	0.06649	4.928	0.0704	4.91	0.07086	4.922	0.07336	4.91	0.07373
4.972	0.09746	4.972	0.95002	4.96897	0.1044	6.43	0.27756	4.934	0.06442	4.916	0.0648	4.928	0.06495	4.94	0.06719	4.922	0.06483	4.934	0.06502	4.934	0.06669	4.934	0.07086	4.916	0.07132	4.928	0.074	4.916	0.07437
4.976	0.09603	4.976	0.95077	4.97297	0.10275	6.44	0.26833	4.94	0.06437	4.922	0.06479	4.934	0.06509	4.946	0.06754	4.928	0.0647	4.94	0.065	4.94	0.06691	4.94	0.07135	4.922	0.07182	4.934	0.07468	4.922	0.07506
4.98	0.09464	4.98	0.9515	4.97698	0.10115	6.45	0.2594	4.946	0.06435	4.928	0.06481	4.94	0.06525	4.952	0.06792	4.934	0.0646	4.946	0.065	4.946	0.06716	4.946	0.07188	4.928	0.07236	4.94	0.07541	4.928	0.0758
4.984	0.09331	4.984	0.95221	4.98098	0.09961	6.46	0.25076	4.952	0.06435	4.934	0.06485	4.946	0.06544	4.958	0.06833	4.94	0.06452	4.952	0.06502	4.952	0.06744	4.952	0.07246	4.934	0.07295	4.946	0.0762	4.934	0.07658
4.988	0.09201	4.988	0.95288	4.98499	0.09812	6.47	0.24241	4.958	0.06438	4.94	0.06491	4.952	0.06566	4.964	0.06877	4.946	0.06446	4.958	0.06507	4.958	0.06774	4.958	0.07307	4.94	0.07357	4.952	0.07703	4.94	0.07742
4.992	0.09076	4.992	0.95354	4.98899	0.09668	6.48	0.23432	4.964	0.06444	4.946	0.065	4.958	0.0659	4.97	0.06925	4.952	0.06443	4.964	0.06514	4.964	0.06808	4.964	0.07373	4.946	0.07424	4.958	0.07791	4.946	0.07831
4.996	0.08954	4.996	0.95418	4.99299	0.09528	6.49	0.2265	4.97	0.06452	4.952	0.06512	4.964	0.06617	4.976	0.06977	4.958	0.06442	4.97	0.06524	4.97	0.06845	4.97	0.07443	4.952	0.07496	4.964	0.07886	4.952	0.07926
5	0.08837	5	0.95479	4.997	0.09394	6.5	0.21894	4.976	0.06464	4.958	0.06526	4.97	0.06647	4.982	0.07032	4.964	0.06444	4.976	0.06537	4.976	0.06886	4.976	0.07517	4.958	0.07572	4.97	0.07986	4.958	0.08027
5.004	0.08723	5.004	0.95539	5.001	0.09263	6.51	0.21162	4.982	0.06468	4.964	0.06542	4.976	0.0668	4.988	0.0709	4.97	0.06448	4.982	0.06551	4.982	0.06929	4.982	0.07597	4.964	0.07654	4.976	0.08092	4.964	0.08134
5.008	0.08613	5.008	0.95596	5.00501	0.09137	6.52	0.20455	4.988	0.06484	4.97	0.06562	4.982	0.06716	4.994	0.07153	4.976	0.06454	4.988	0.06569	4.988	0.06976	4.988	0.07681	4.97	0.0774	4.982	0.08205	4.97	0.08248
5.012	0.08507	5.012	0.95652	5.00901	0.09016	6.53	0.19772	4.994	0.06502	4.976	0.06583	4.988	0.06755	5	0.07219	4.982	0.06463	4.994	0.06589	4.994	0.07027	4.994	0.07771	4.976	0.07832	4.988	0.08325	4.976	0.08368
5.016	0.08404	5.016	0.95706	5.01301	0.08898	6.54	0.19112	5	0.06522	4.982	0.06608	4.994	0.06797	5.006	0.0729	4.988	0.06475	5	0.06612	5	0.07081	5	0.07866	4.982	0.0793	4.994	0.08452	4.982	0.08497
5.02	0.08304	5.02	0.95758	5.01702	0.08783	6.55	0.18475	5.006	0.06545	4.988	0.06635	5	0.06842	5.012	0.07365	4.994	0.06489	5.006	0.06638	5.006	0.07139	5.006	0.07967	4.988	0.08034	5	0.08587	4.988	0.08632
5.024	0.08207	5.024	0.95809	5.02102	0.08673	6.56	0.17861	5.012	0.06571	4.994	0.06666	5.006	0.06891	5.018	0.07445	5	0.06505	5.012	0.06666	5.012	0.07201	5.012	0.08074	4.994	0.08144	5.006	0.0873	4.994	0.08777
5.028	0.08113	5.028	0.95858	5.02503	0.08566	6.57	0.17269	5.018	0.06599	5	0.06699	5.012	0.06943	5.024	0.0753	5.006	0.06524	5.018	0.06697	5.018	0.07267	5.018	0.08188	5	0.08261	5.012	0.08881	5	0.0893
5.032	0.08022	5.032	0.95905	5.02903	0.08462	6.58	0.16699	5.024	0.0663	5.006	0.06735	5.018	0.06998	5.03	0.07619	5.012	0.06546	5.024	0.06731	5.024	0.07337	5.024	0.08308	5.006	0.08385	5.018	0.09042	5.006	0.09092
5.036	0.07934	5.036	0.95951	5.03303	0.08362	6.59	0.16152	5.03	0.06664	5.012	0.06774	5.024	0.07057	5.036	0.07714	5.018	0.0657	5.03	0.06769	5.03	0.07411	5.03	0.08435	5.012	0.08517	5.024	0.09212	5.012	0.09264
5.04	0.07848	5.04	0.95996	5.03704	0.08265	6.6	0.15627	5.036	0.06701	5.018	0.06816	5.03	0.07121	5.042	0.07814	5.024	0.06597	5.036	0.06809	5.036	0.0749	5.036	0.0857	5.018	0.08656	5.03	0.09392	5.018	0.09447
5.044	0.07766	5.044	0.96039	5.04104	0.0817	6.61	0.15124	5.042	0.0674	5.024	0.06862	5.036	0.07188	5.048	0.0792	5.03	0.06627	5.042	0.06852	5.042	0.07574	5.042	0.08713	5.024	0.08804	5.036	0.09584	5.024	0.0964
5.048	0.07685	5.048	0.96081	5.04505	0.08079	6.62	0.14643	5.048	0.06783	5.03	0.0691	5.042	0.07259	5.054	0.08033	5.036	0.0666	5.048	0.06899	5.048	0.07664	5.048	0.08864	5.03	0.0896	5.042	0.09787	5.03	0.09846
5.052	0.07608	5.052	0.96121	5.04905	0.07991	6.63	0.14185	5.054	0.06829	5.036	0.06963	5.048	0.07334	5.06	0.08151	5.042	0.06696	5.054	0.06949	5.054	0.07758	5.054	0.09024	5.036	0.09126	5.048	0.10003	5.036	0.10065
5.056	0.07532	5.056	0.9616	5.05305	0.07905	6.64	0.1375	5.06	0.06879	5.042	0.07018	5.054	0.07414	5.066	0.08276	5.048	0.06734	5.06	0.07002	5.06	0.07858	5.06	0.09193	5.042	0.09302	5.054	0.10232	5.042	0.10297
5.06	0.07459	5.06	0.96198	5.05706	0.07822	6.65	0.13338	5.066	0.06932	5.048	0.07078	5.06	0.07499	5.072	0.08409	5.054	0.06776	5.066	0.07059	5.066	0.07964	5.066	0.09373	5.048	0.09488	5.06	0.10475	5.048	0.10544
5.064	0.07388	5.064	0.96235	5.06106	0.07742	6.66	0.1295	5.072	0.06988	5.054	0.07141	5.066	0.07589	5.078	0.08549	5.06	0.06821	5.072	0.0712	5.072	0.08076	5.072	0.09563	5.054	0.09686	5.066	0.10734	5.054	0.10806
5.068	0.07319	5.068	0.96271	5.06507	0.07664	6.67	0.12586	5.078	0.07048	5.06	0.07209	5.072	0.07684	5.084	0.08696	5.066	0.06869	5.078	0.07185	5.078	0.08194	5.078	0.09764	5.06	0.09895	5.072	0.11009	5.06	0.11086
5.072	0.07252	5.072	0.96306	5.06907	0.07588	6.68	0.12247	5.084	0.07112	5.066	0.0728	5.078	0.07784	5.09	0.08853	5.072	0.0692	5.084	0.07254	5.084	0.0832	5.084	0.09978	5.066	0.10118	5.078	0.11302	5.066	0.11383
5.076	0.07188	5.076	0.96339	5.07307	0.07515	6.69	0.11933	5.09	0.07179	5.072	0.07356	5.084	0.0789	5.096	0.09018	5.078	0.06975	5.09	0.07327	5.09	0.08452	5.09	0.10204	5.072	0.10354	5.084	0.11614	5.072	0.117
5.08	0.07125	5.08	0.96372	5.07708	0.07444	6.7	0.11646	5.09375	0.07224	5.078	0.07436	5.09	0.08002	5.102	0.09193	5.084	0.07034	5.096	0.07404	5.096	0.08593	5.096	0.10445	5.078	0.10605	5.09	0.11946	5.078	0.12039
5.084	0.07064	5.084	0.96403	5.08108	0.07375	6.71	0.11386	5.096	0.07251	5.084	0.07521	5.096	0.0812	5.108	0.09377	5.09	0.07096	5.102	0.07486	5.102	0.08741	5.102	0.107	5.084	0.10872	5.096	0.12301	5.084	0.12399
5.088	0.07005	5.088	0.96434	5.08509	0.07309	6.72	0.11154	5.102	0.07327	5.09	0.07611	5.102	0.08245	5.114	0.09573	5.096	0.07162	5.108	0.07572	5.108	0.08898	5.108	0.10971	5.09	0.11156	5.102	0.12679	5.09	0.12785
5.092	0.06948	5.092	0.96464	5.08909	0.07244	6.73	0.10951	5.108	0.07408	5.096	0.07707	5.108	0.08377	5.12	0.0978	5.102	0.07233	5.114	0.07664	5.114	0.09064	5.114	0.11259	5.096	0.11458	5.108	0.13083	5.096	0.13197
5.096	0.06892	5.096	0.96492	5.09309	0.07182	6.74	0.10779	5.114	0.07493	5.102	0.07807	5.114	0.08517	5.126	0.09999	5.108	0.07307	5.12	0.07761	5.12	0.09239	5.12	0.11566	5.102	0.1178	5.114	0.13515	5.102	0.13638
5.1	0.06839	5.1	0.9652	5.0971	0.07121	6.75	0.10639	5.12	0.07583	5.108	0.07913	5.12	0.08664	5.132	0.10231	5.114	0.07386	5.126	0.07863	5.126	0.09424	5.126	0.11892	5.108	0.12122	5.12	0.13978	5.108	0.14111
5.104	0.06786	5.104	0.96547	5.1011	0.07062	6.76	0.10532	5.126	0.07678	5.114	0.08026	5.126	0.08819	5.138	0.10477	5.12	0.07469	5.132	0.07971	5.132	0.0962	5.132	0.12239	5.114	0.12488	5.126	0.14474	5.114	0.14617
5.108	0.06736	5.108	0.96573	5.10511	0.07005	6.77	0.10459	5.132	0.07779	5.12	0.08144	5.132	0.08983	5.144	0.10737	5.126	0.07557	5.138	0.08085	5.138	0.09827	5.138	0.1261	5.12	0.12878	5.132	0.15005	5.12	0.15161
5.112	0.06687	5.112	0.96599	5.10911	0.0695	6.78	0.10423	5.138	0.07885	5.126	0.08269	5.138	0.09157	5.15	0.11014	5.132	0.07651	5.144	0.08205	5.144	0.10047	5.144	0.13005	5.126	0.13295	5.138	0.15576	5.126	0.15746
5.116	0.0664	5.116	0.96623	5.11311	0.06896	6.79	0.10425	5.144	0.07997	5.132	0.08401	5.144	0.09341	5.156	0.11308	5.138	0.07749	5.15	0.08332	5.15	0.1028	5.15	0.13427	5.132	0.13741	5.144	0.16189	5.132	0.16374
5.12	0.06594	5.12	0.96647	5.11712	0.06844	6.8	0.10467	5.15	0.08116	5.138	0.08541	5.15	0.09535	5.162	0.11621	5.144	0.07853	5.156	0.08467	5.156	0.10526	5.156	0.13878	5.138	0.14219	5.15	0.16849	5.138	0.17052
5.124	0.06549	5.124	0.9667	5.12112	0.06794	6.81	0.10551	5.156	0.0824	5.144	0.08688	5.156	0.0974	5.168	0.11953	5.15	0.07963	5.162	0.08608	5.162	0.10788	5.162	0.1436	5.144	0.14731	5.156	0.17561	5.144	0.17782
5.128	0.06506	5.128	0.96692	5.12513	0.06746	6.82	0.10678	5.162	0.08372	5.15	0.08844	5.162	0.09957	5.174	0.12306	5.156	0.08079	5.168	0.08758	5.168	0.11066	5.168	0.14877	5.15	0.15279	5.162	0.18328	5.15	0.1857
5.132	0.06464	5.132	0.96714	5.12913	0.06699	6.83	0.10852	5.168	0.08511	5.156	0.09008	5.168	0.10187	5.18	0.12683	5.162	0.08201	5.174	0.08916	5.174	0.11361	5.174	0.15431	5.156	0.15869	5.168	0.19156	5.156	0.19423
5.136	0.06424	5.136	0.96735	5.13313	0.06653	6.84	0.11074	5.174	0.08658	5.162	0.09182	5.174	0.10431	5.186	0.13085	5.168	0.0833	5.18	0.09082	5.18	0.11674	5.18	0.16025	5.162	0.16502	5.174	0.20051	5.162	0.20345
5.14	0.06384	5.14	0.96755	5.13714	0.06609	6.85	0.11347	5.18	0.08813	5.168	0.09365	5.18	0.1069	5.192	0.13513	5.174	0.08466	5.186	0.09258	5.183	0.11838	5.186	0.16664	5.168	0.17184	5.18	0.21021	5.168	0.21345
5.144	0.06346	5.144	0.96775	5.14114	0.06566	6.86	0.11674	5.186	0.08976	5.174	0.09559	5.186	0.10964	5.198	0.13971	5.18	0.08609	5.192	0.09444	5.186	0.12008	5.1875	0.16831	5.174	0.17919	5.186	0.22072	5.174	0.22429
5.148	0.0631	5.148	0.96794	5.14515	0.06525	6.87	0.12057	5.1875	0.09019	5.18	0.09764	5.1875	0.11035	5.204	0.1446	5.186	0.08761	5.198	0.09641	5.192	0.12362	5.192	0.17351	5.18	0.18712	5.1875	0.22348	5.18	0.23607
5.152	0.06274	5.152	0.96812	5.14915	0.06485	6.88	0.12499	5.192	0.09149	5.186	0.09981	5.192	0.11255	5.21	0.14983	5.1875	0.088	5.204	0.09849	5.198	0.12741	5.198	0.18091	5.186	0.19568	5.192	0.23212	5.186	0.24889
5.156	0.0624	5.156	0.9683	5.15315	0.06446	6.89	0.13003	5.198	0.09331	5.1875	0.10038	5.198	0.11564	5.213	0.15259	5.192	0.08921	5.21	0.10069	5.204	0.13144	5.204	0.18888	5.1875	0.19793	5.198	0.2445	5.192	0.26284
5.16	0.06207	5.16	0.96847	5.15716	0.06409	6.9	0.13572	5.204	0.09524	5.192	0.10211	5.204	0.11893	5.216	0.15544	5.198	0.0909	5.216	0.10302	5.21	0.13574	5.21	0.19749	5.192	0.20494	5.204	0.25797	5.198	0.27803
5.164	0.06175	5.164	0.96863	5.16116	0.06373	6.91	0.14209	5.21	0.09728	5.198	0.10455	5.21	0.12242	5.222	0.16146	5.204	0.09268	5.222	0.10548	5.216	0.14034	5.216	0.20679	5.198	0.21497	5.21	0.27262	5.204	0.29461
5.168	0.06144	5.168	0.96879	5.16517	0.06338	6.92	0.14916	5.216	0.09943	5.204	0.10713	5.216	0.12614	5.228	0.16791	5.21	0.09456	5.228	0.1081	5.222	0.14525	5.222	0.21685	5.204	0.22583	5.216	0.28859	5.21	0.3127
5.172	0.06114	5.172	0.96895	5.16917	0.06304	6.93	0.15697	5.222	0.10171	5.21	0.10986	5.222	0.13011	5.234	0.17485	5.216	0.09656	5.234	0.11087	5.228	0.15052	5.228	0.22775	5.21	0.23763	5.222	0.306	5.216	0.33245
5.176	0.06085	5.176	0.9691	5.17317	0.06272	6.94	0.16555	5.228	0.10413	5.216	0.11277	5.228	0.13434	5.24	0.18232	5.222	0.09866	5.24	0.1138	5.234	0.15615	5.234	0.23957	5.216	0.25044	5.228	0.32498	5.222	0.35401
5.18	0.06058	5.18	0.96924	5.17718	0.06241	6.95	0.17493	5.234	0.10668	5.222	0.11585	5.234	0.13885	5.246	0.19037	5.228	0.10089	5.246	0.11692	5.24	0.1622	5.24	0.2524	5.222	0.26437	5.234	0.34569	5.228	0.37754
5.184	0.06031	5.184	0.96938	5.18118	0.06211	6.96	0.18514	5.24	0.10939	5.228	0.11912	5.24	0.14367	5.252	0.19904	5.234	0.10324	5.252	0.12024	5.246	0.16869	5.246	0.26633	5.228	0.27953	5.24	0.36828	5.234	0.4032
5.188	0.06005	5.188	0.96951	5.18519	0.06182	6.97	0.1962	5.246	0.11226	5.234	0.1226	5.246	0.14883	5.258	0.20841	5.24	0.10574	5.258	0.12376	5.252	0.17568	5.252	0.28149	5.234	0.29605	5.246	0.39289	5.24	0.43113
5.192	0.05981	5.192	0.96964	5.18919	0.06154	6.98	0.20814	5.252	0.11531	5.24	0.12631	5.252	0.15436	5.264	0.21854	5.246	0.10838	5.264	0.12751	5.258	0.18319	5.258	0.29799	5.24	0.31406	5.252	0.41968	5.246	0.46149
5.196	0.05957	5.196	0.96976	5.19319	0.06127	6.99	0.22099	5.258	0.11855	5.246	0.13026	5.258	0.16028	5.27	0.2295	5.252	0.11118	5.27	0.1315	5.264	0.19128	5.264	0.31595	5.246	0.33369	5.258	0.44878	5.249	0.4776
5.2	0.05934	5.2	0.96988	5.1972	0.06101	7	0.23475	5.264	0.12199	5.252	0.13447	5.264	0.16663	5.276	0.24137	5.258	0.11415	5.276	0.13575	5.27	0.20002	5.27	0.33552	5.252	0.35509	5.264	0.48031	5.252	0.49435
5.204	0.05912	5.204	0.96999	5.2012	0.06076	7.01	0.24946	5.27	0.12564	5.258	0.13896	5.27	0.17346	5.282	0.25425	5.264	0.1173	5.282	0.14029	5.276	0.20945	5.276	0.35683	5.258	0.37842	5.27	0.51432	5.258	0.52977
5.208	0.05891	5.208	0.9701	5.20521	0.06052	7.02	0.26512	5.276	0.12954	5.264	0.14375	5.276	0.1808	5.288	0.26824	5.27	0.12065	5.288	0.14514	5.282	0.21964	5.28125	0.37702	5.264	0.40382	5.276	0.55082	5.264	0.56771
5.212	0.05871	5.212	0.9702	5.20921	0.0603	7.03	0.28173	5.28125	0.13315	5.27	0.14888	5.282	0.1887	5.294	0.28343	5.276	0.12421	5.294	0.15032	5.288	0.23068	5.282	0.38003	5.27	0.43144	5.28125	0.58471	5.27	0.60802
5.216	0.05852	5.216	0.9703	5.21321	0.06008	7.04	0.2993	5.282	0.13369	5.276	0.15437	5.288	0.19722	5.3	0.29994	5.282	0.128	5.3	0.15586	5.294	0.24264	5.288	0.40528	5.276	0.46141	5.282	0.58969	5.276	0.6504
5.22	0.05834	5.22	0.97039	5.21722	0.05987	7.05	0.31783	5.288	0.13811	5.282	0.16025	5.294	0.20641	5.306	0.31791	5.288	0.13204	5.306	0.1618	5.3	0.25562	5.294	0.4327	5.28125	0.48962	5.288	0.63072	5.282	0.69433
5.224	0.05816	5.224	0.97048	5.22122	0.05967	7.06	0.33729	5.294	0.14283	5.288	0.16655	5.3	0.21634	5.312	0.33747	5.294	0.13634	5.312	0.16816	5.306	0.26971	5.3	0.46243	5.282	0.49381	5.294	0.67348	5.288	0.73908
5.228	0.058	5.228	0.97057	5.22523	0.05948	7.07	0.35766	5.3	0.14788	5.294	0.17332	5.306	0.22708	5.318	0.35875	5.3	0.14092	5.318	0.17499	5.312	0.28502	5.306	0.49454	5.288	0.52869	5.3	0.71736	5.294	0.78364
5.232	0.05784	5.232	0.97065	5.22923	0.0593	7.08	0.37892	5.306	0.15327	5.3	0.1806	5.312	0.23872	5.3195	0.36435	5.306	0.14582	5.324	0.18233	5.318	0.30168	5.312	0.52909	5.294	0.566	5.306	0.76149	5.3	0.8267
5.236	0.05769	5.236	0.97073	5.23323	0.05913	7.09	0.40101	5.312	0.15904	5.306	0.18843	5.318	0.25133	5.324	0.3819	5.312	0.15105	5.33	0.19023	5.324	0.3198	5.318	0.56603	5.3	0.60561	5.312	0.80472	5.306	0.86672
5.24	0.05755	5.24	0.9708	5.23724	0.05897	7.1	0.4239	5.318	0.16523	5.312	0.19686	5.324	0.26501	5.33	0.40705	5.318	0.15665	5.336	0.19873	5.33	0.33952	5.324	0.60523	5.306	0.64722	5.318	0.84566	5.312	0.90198
5.244	0.05741	5.244	0.97087	5.24124	0.05882	7.11	0.44752	5.324	0.17187	5.318	0.20596	5.33	0.27987	5.336	0.43436	5.324	0.16265	5.342	0.2079	5.336	0.36099	5.33	0.64643	5.312	0.69036	5.324	0.88272	5.318	0.93075
5.248	0.05729	5.248	0.97093	5.24525	0.05867	7.12	0.47179	5.33	0.179	5.324	0.21578	5.336	0.29602	5.342	0.46392	5.33	0.16908	5.348	0.2178	5.342	0.38434	5.336	0.68916	5.318	0.73432	5.32813	0.90506	5.324	0.9514
5.252	0.05717	5.252	0.97099	5.24925	0.05853	7.13	0.49663	5.336	0.18667	5.33	0.2264	5.342	0.31358	5.348	0.49584	5.336	0.17598	5.354	0.22849	5.348	0.40973	5.342	0.73276	5.324	0.77815	5.33	0.91419	5.33	0.9627
5.256	0.05706	5.256	0.97105	5.25325	0.05841	7.14	0.52196	5.342	0.19492	5.336	0.23789	5.348	0.33268	5.354	0.53015	5.342	0.18339	5.36	0.24006	5.354	0.43729	5.348	0.77634	5.32813	0.80758	5.336	0.93845	5.336	0.96391
5.26	0.05696	5.26	0.9711	5.25726	0.05829	7.15	0.54766	5.348	0.2038	5.342	0.25033	5.354	0.35347	5.36	0.56681	5.348	0.19137	5.366	0.25258	5.36	0.46714	5.354	0.81871	5.33	0.82062	5.342	0.9541	5.342	0.95494
5.264	0.05686	5.264	0.97115	5.26126	0.05818	7.16	0.57363	5.354	0.21339	5.348	0.26383	5.36	0.37608	5.366	0.60571	5.354	0.19996	5.372	0.26615	5.366	0.49936	5.36	0.8585	5.336	0.86028	5.348	0.96018	5.348	0.93637
5.268	0.05678	5.268	0.9712	5.26527	0.05807	7.17	0.59974	5.36	0.22375	5.354	0.27848	5.366	0.40066	5.372	0.64658	5.36	0.20922	5.378	0.28088	5.372	0.53399	5.366	0.89414	5.342	0.8955	5.354	0.9563	5.354	0.90934
5.272	0.0567	5.272	0.97124	5.26927	0.05798	7.18	0.62588	5.366	0.23493	5.36	0.29438	5.372	0.42734	5.37275	0.65181	5.366	0.21921	5.384	0.29686	5.378	0.571	5.372	0.92399	5.348	0.92462	5.36	0.94271	5.36	0.87536
5.276	0.05663	5.276	0.97127	5.27327	0.05789	7.19	0.6519	5.372	0.24708	5.366	0.31167	5.375	0.44151	5.378	0.68899	5.372	0.23001	5.39	0.31423	5.384	0.61026	5.375	0.93626	5.35156	0.93837	5.366	0.92022	5.366	0.83618
5.28	0.05656	5.28	0.97131	5.27728	0.05782	7.2	0.67769	5.375	0.25352	5.372	0.33047	5.378	0.45626	5.384	0.7323	5.375	0.23573	5.396	0.33309	5.39	0.65149	5.378	0.94652	5.354	0.94604	5.372	0.89016	5.372	0.79354
5.284	0.0565	5.284	0.97134	5.28128	0.05775	7.21	0.7031	5.378	0.26022	5.375	0.34048	5.384	0.4875	5.39	0.77566	5.378	0.24168	5.402	0.35359	5.396	0.69425	5.384	0.96046	5.36	0.95856	5.375	0.87278	5.378	0.74905
5.288	0.05646	5.288	0.97136	5.28529	0.05768	7.22	0.728	5.384	0.27446	5.378	0.35091	5.39	0.52113	5.396	0.81795	5.384	0.25433	5.408	0.37587	5.402	0.73789	5.39	0.96495	5.366	0.96139	5.378	0.85412	5.384	0.70406
5.292	0.05641	5.292	0.97138	5.28929	0.05763	7.23	0.75227	5.39	0.28992	5.384	0.37313	5.396	0.55714	5.39938	0.84077	5.39	0.26803	5.414	0.40005	5.408	0.78152	5.396	0.95973	5.372	0.95433	5.384	0.81381	5.39	0.65967
5.296	0.05638	5.296	0.9714	5.29329	0.05758	7.24	0.77577	5.396	0.3067	5.39	0.39727	5.402	0.59545	5.402	0.85783	5.396	0.28289	5.42	0.42628	5.414	0.824	5.402	0.94509	5.375	0.9472	5.39	0.77086	5.396	0.61668
5.3	0.05635	5.3	0.97142	5.2973	0.05755	7.25	0.79841	5.402	0.32493	5.396	0.42347	5.408	0.63583	5.408	0.89379	5.402	0.29902	5.426	0.45466	5.42	0.86398	5.408	0.92192	5.378	0.93782	5.396	0.72674	5.402	0.57567
5.304	0.05633	5.304	0.97143	5.3013	0.05752	7.26	0.82006	5.408	0.34474	5.402	0.45186	5.414	0.67793	5.414	0.92424	5.408	0.31653	5.432	0.48531	5.426	0.89991	5.414	0.89149	5.384	0.91286	5.402	0.68265	5.408	0.53698
5.308	0.05632	5.308	0.97143	5.30531	0.05749	7.27	0.84063	5.414	0.36627	5.408	0.48253	5.42	0.72119	5.42	0.94767	5.414	0.33556	5.438	0.51828	5.432	0.93019	5.42	0.85535	5.39	0.88085	5.408	0.63953	5.414	0.50081
5.312	0.05631	5.312	0.97144	5.30931	0.05748	7.28	0.86005	5.42	0.38965	5.414	0.51555	5.426	0.76482	5.426	0.96279	5.42	0.35624	5.444	0.55358	5.438	0.95329	5.42188	0.84314	5.396	0.84342	5.414	0.59805	5.42	0.4672
5.316	0.05631	5.316	0.97144	5.31331	0.05747	7.29	0.87823	5.42188	0.39735	5.42	0.55093	5.432	0.80781	5.432	0.96872	5.426	0.37869	5.45	0.59112	5.444	0.96793	5.426	0.81515	5.39844	0.82705	5.42	0.55867	5.426	0.43613
5.32	0.05632	5.32	0.97143	5.31732	0.05747	7.3	0.89512	5.426	0.41501	5.426	0.5886	5.438	0.84888	5.438	0.96509	5.432	0.40306	5.456	0.63073	5.45	0.97324	5.432	0.77256	5.402	0.80224	5.42188	0.54684	5.432	0.40752
5.324	0.05633	5.324	0.97143	5.32132	0.05748	7.31	0.91068	5.432	0.4425	5.432	0.62837	5.444	0.88659	5.444	0.95213	5.438	0.42948	5.462	0.67207	5.456	0.9689	5.438	0.72878	5.408	0.75889	5.426	0.52163	5.438	0.38123
5.328	0.05635	5.328	0.97141	5.32533	0.0575	7.32	0.92487	5.438	0.4722	5.438	0.66992	5.45	0.91936	5.44625	0.94499	5.444	0.45807	5.468	0.71464	5.462	0.95516	5.444	0.68502	5.414	0.71474	5.432	0.48704	5.444	0.35711
5.332	0.05638	5.332	0.9714	5.32933	0.05752	7.33	0.93768	5.444	0.5042	5.444	0.71274	5.456	0.94564	5.45	0.93054	5.45	0.48892	5.474	0.75773	5.468	0.93283	5.45	0.6422	5.42	0.67091	5.438	0.4549	5.45	0.33502
5.336	0.05642	5.336	0.97138	5.33333	0.05755	7.34	0.94912	5.45	0.53855	5.45	0.75611	5.462	0.96402	5.456	0.90185	5.456	0.52209	5.48	0.8004	5.474	0.90313	5.456	0.60096	5.42188	0.65742	5.444	0.42516	5.456	0.31478
5.34	0.05646	5.34	0.97136	5.33734	0.05759	7.35	0.95917	5.456	0.57536	5.456	0.79909	5.468	0.97346	5.462	0.86701	5.462	0.55757	5.486	0.8415	5.48	0.86758	5.462	0.56174	5.426	0.62824	5.45	0.39771	5.462	0.29624
5.344	0.05652	5.344	0.97133	5.34134	0.05764	7.36	0.96787	5.462	0.61416	5.462	0.84049	5.474	0.97339	5.4665	0.83796	5.468	0.59528	5.492	0.87964	5.486	0.82778	5.468	0.52481	5.432	0.58733	5.456	0.37246	5.468	0.27926
5.348	0.05657	5.348	0.9713	5.34535	0.05769	7.37	0.97524	5.468	0.65486	5.468	0.87891	5.48	0.96381	5.468	0.82786	5.46875	0.60015	5.498	0.91335	5.492	0.78529	5.46875	0.52037	5.438	0.54857	5.462	0.34926	5.474	0.26369
5.352	0.05664	5.352	0.97127	5.34935	0.05776	7.38	0.98133	5.46875	0.66006	5.474	0.91283	5.486	0.94528	5.474	0.78593	5.474	0.63503	5.504	0.94111	5.498	0.74152	5.474	0.49031	5.444	0.51218	5.468	0.32797	5.48	0.2494
5.356	0.05671	5.356	0.97123	5.35335	0.05783	7.39	0.98618	5.474	0.69705	5.48	0.94071	5.492	0.91884	5.48	0.74261	5.48	0.67648	5.51	0.96152	5.504	0.69762	5.48	0.45824	5.45	0.47824	5.46875	0.32544	5.486	0.23628
5.36	0.05679	5.36	0.97119	5.35736	0.05791	7.4	0.98983	5.48	0.7401	5.486	0.96112	5.498	0.88589	5.486	0.69904	5.486	0.71912	5.516	0.97346	5.51	0.65452	5.486	0.42858	5.456	0.44677	5.474	0.30845	5.492	0.22421
5.364	0.05688	5.364	0.97114	5.36136	0.058	7.41	0.99235	5.486	0.78318	5.492	0.97293	5.504	0.84798	5.492	0.65618	5.492	0.76221	5.522	0.97625	5.516	0.6129	5.492	0.40122	5.462	0.41769	5.48	0.29056	5.498	0.21311
5.368	0.05698	5.368	0.97109	5.36537	0.05809	7.42	0.99379	5.492	0.82522	5.498	0.97545	5.51	0.8067	5.498	0.6147	5.498	0.80482	5.528	0.96972	5.522	0.57322	5.498	0.37605	5.468	0.39091	5.486	0.27415	5.504	0.20288
5.372	0.05708	5.372	0.97104	5.36937	0.05819	7.43	0.99423	5.498	0.86492	5.504	0.96852	5.516	0.7635	5.504	0.5751	5.504	0.84576	5.534	0.95424	5.528	0.53579	5.504	0.35291	5.46875	0.38772	5.492	0.2591	5.51	0.19343
5.376	0.05719	5.376	0.97098	5.37337	0.05831	7.44	0.99372	5.504	0.90084	5.51	0.95254	5.522	0.71966	5.507	0.5561	5.51	0.88368	5.54	0.93066	5.534	0.50074	5.51	0.33167	5.474	0.36629	5.498	0.24527	5.516	0.18471
5.38	0.05731	5.38	0.97092	5.37738	0.05843	7.45	0.99232	5.51	0.93146	5.516	0.92842	5.528	0.6762	5.51	0.53767	5.516	0.91707	5.546	0.90023	5.54	0.46813	5.516	0.31218	5.48	0.34369	5.504	0.23256	5.522	0.17663
5.384	0.05743	5.384	0.97086	5.38138	0.05855	7.46	0.99011	5.51563	0.95403	5.522	0.89742	5.534	0.63392	5.516	0.5026	5.522	0.94444	5.552	0.86441	5.546	0.43791	5.522	0.29428	5.486	0.32296	5.51	0.22087	5.528	0.16916
5.388	0.05757	5.388	0.97079	5.38539	0.05869	7.47	0.98715	5.516	0.95529	5.528	0.86106	5.54	0.59336	5.522	0.46993	5.528	0.96442	5.558	0.82472	5.549	0.42368	5.528	0.27784	5.492	0.30395	5.516	0.21009	5.534	0.16222
5.392	0.05771	5.392	0.97072	5.38939	0.05884	7.48	0.98349	5.522	0.97109	5.534	0.82089	5.546	0.5549	5.528	0.43964	5.534	0.97594	5.564	0.78263	5.552	0.41001	5.534	0.26275	5.498	0.28651	5.522	0.20016	5.54	0.15578
5.396	0.05786	5.396	0.97064	5.39339	0.05899	7.49	0.97921	5.528	0.97797	5.54	0.77839	5.552	0.51875	5.534	0.41165	5.54	0.97832	5.57	0.73943	5.558	0.38431	5.54	0.24886	5.504	0.27051	5.528	0.19098	5.546	0.14979
5.4	0.05802	5.4	0.97056	5.3974	0.05915	7.5	0.97435	5.534	0.9755	5.546	0.73487	5.558	0.48501	5.54	0.38586	5.546	0.97142	5.576	0.6962	5.564	0.36067	5.546	0.23608	5.51	0.25583	5.534	0.18249	5.552	0.14422
5.404	0.05818	5.404	0.97047	5.4014	0.05932	7.51	0.96899	5.53906	0.96625	5.552	0.69142	5.5625	0.46128	5.546	0.36213	5.552	0.95561	5.582	0.65382	5.57	0.33895	5.552	0.22431	5.516	0.24234	5.54	0.17463	5.558	0.13902
5.408	0.05836	5.408	0.97038	5.40541	0.0595	7.52	0.96315	5.54	0.96384	5.558	0.64889	5.564	0.45367	5.552	0.34031	5.558	0.93179	5.588	0.6129	5.576	0.31899	5.558	0.21346	5.522	0.22993	5.546	0.16735	5.564	0.13417
5.412	0.05854	5.412	0.97029	5.40941	0.05969	7.53	0.95691	5.546	0.94362	5.5625	0.61798	5.57	0.42467	5.558	0.32027	5.5625	0.90938	5.594	0.57387	5.582	0.30066	5.5625	0.20587	5.528	0.21851	5.552	0.16059	5.57	0.12964
5.416	0.05873	5.416	0.97019	5.41341	0.05989	7.54	0.9503	5.55078	0.92212	5.564	0.60791	5.576	0.39792	5.564	0.30186	5.564	0.90117	5.6	0.53702	5.588	0.28382	5.564	0.20343	5.534	0.20798	5.558	0.1543	5.576	0.12541
5.42	0.05893	5.42	0.97009	5.41742	0.0601	7.55	0.94338	5.552	0.91597	5.57	0.56889	5.582	0.37329	5.57	0.28494	5.57	0.86522	5.606	0.50247	5.594	0.26834	5.57	0.19417	5.54	0.19826	5.5625	0.14988	5.582	0.12144
5.424	0.05914	5.424	0.96998	5.42142	0.06032	7.56	0.93617	5.558	0.88225	5.576	0.53209	5.588	0.35063	5.576	0.26939	5.576	0.82546	5.612	0.47028	5.6	0.25411	5.576	0.18559	5.546	0.18927	5.564	0.14845	5.588	0.11772
5.428	0.05936	5.428	0.96987	5.42543	0.06055	7.57	0.92872	5.5625	0.8539	5.582	0.49764	5.594	0.32981	5.582	0.25508	5.582	0.78334	5.618	0.44041	5.606	0.241	5.582	0.17764	5.552	0.18095	5.57	0.14301	5.594	0.11424
5.432	0.05958	5.432	0.96975	5.42943	0.06078	7.58	0.92107	5.564	0.84399	5.588	0.46558	5.6	0.31068	5.588	0.24191	5.588	0.74013	5.624	0.41279	5.612	0.22892	5.588	0.17027	5.558	0.17324	5.576	0.13792	5.6	0.11096
5.436	0.05982	5.436	0.96963	5.43343	0.06103	7.59	0.91325	5.57	0.80269	5.594	0.43586	5.606	0.2931	5.594	0.22977	5.594	0.69693	5.63	0.38729	5.618	0.21777	5.594	0.16342	5.5625	0.16782	5.582	0.13318	5.606	0.10788
5.44	0.06006	5.44	0.9695	5.43744	0.06129	7.6	0.90528	5.576	0.75973	5.6	0.4084	5.612	0.27694	5.6	0.21857	5.6	0.65457	5.636	0.36381	5.624	0.20748	5.6	0.15705	5.564	0.16608	5.588	0.12874	5.612	0.10499
5.444	0.06032	5.444	0.96937	5.44144	0.06155	7.61	0.8972	5.582	0.71629	5.606	0.38309	5.618	0.26208	5.606	0.20823	5.606	0.61368	5.642	0.34219	5.63	0.19796	5.606	0.15112	5.57	0.15944	5.594	0.12459	5.618	0.10227
5.448	0.06058	5.448	0.96924	5.44545	0.06183	7.62	0.88903	5.588	0.67335	5.612	0.35978	5.624	0.24839	5.612	0.19866	5.60938	0.59149	5.648	0.3223	5.636	0.18915	5.612	0.14559	5.576	0.15326	5.6	0.1207	5.624	0.0997
5.452	0.06086	5.452	0.96909	5.44945	0.06212	7.63	0.8808	5.594	0.63163	5.618	0.33835	5.63	0.23578	5.618	0.18981	5.612	0.57469	5.654	0.30401	5.642	0.18099	5.618	0.14043	5.582	0.1475	5.606	0.11705	5.63	0.09728
5.456	0.06114	5.456	0.96895	5.45345	0.06242	7.64	0.87251	5.6	0.59165	5.624	0.31864	5.636	0.22416	5.624	0.18161	5.618	0.53786	5.66	0.28717	5.648	0.17341	5.624	0.13561	5.588	0.14214	5.612	0.11363	5.636	0.09499
5.46	0.06143	5.46	0.9688	5.45746	0.06273	7.65	0.8642	5.606	0.55374	5.63	0.30052	5.642	0.21342	5.63	0.17399	5.624	0.50334	5.666	0.27168	5.654	0.16637	5.63	0.1311	5.594	0.13713	5.618	0.11042	5.642	0.09284
5.464	0.06174	5.464	0.96864	5.46146	0.06305	7.66	0.85588	5.60938	0.5334	5.636	0.28386	5.648	0.20349	5.636	0.16692	5.63	0.47116	5.672	0.2574	5.66	0.15982	5.636	0.12688	5.6	0.13246	5.624	0.10739	5.648	0.0908
5.468	0.06206	5.468	0.96848	5.46547	0.06338	7.67	0.84757	5.612	0.5181	5.642	0.26853	5.654	0.19431	5.642	0.16034	5.636	0.44129	5.678	0.24425	5.666	0.15372	5.642	0.12293	5.606	0.12808	5.63	0.10455	5.654	0.08888
5.472	0.06238	5.472	0.96831	5.46947	0.06373	7.68	0.83927	5.618	0.4848	5.648	0.25441	5.66	0.1858	5.648	0.15422	5.642	0.41366	5.684	0.2321	5.672	0.14804	5.648	0.11922	5.612	0.12399	5.636	0.10187	5.66	0.08705
5.476	0.06272	5.476	0.96813	5.47347	0.06409	7.69	0.831	5.624	0.45386	5.654	0.2414	5.666	0.1779	5.654	0.1485	5.648	0.38817	5.69	0.22089	5.678	0.14273	5.654	0.11574	5.618	0.12015	5.642	0.09934	5.666	0.08533
5.48	0.06307	5.48	0.96795	5.47748	0.06446	7.7	0.82278	5.63	0.4252	5.66	0.2294	5.672	0.17057	5.66	0.14317	5.654	0.36467	5.696	0.21052	5.684	0.13777	5.66	0.11246	5.624	0.11655	5.648	0.09696	5.672	0.0837
5.484	0.06343	5.484	0.96777	5.48148	0.06484	7.71	0.8146	5.636	0.39873	5.666	0.21832	5.678	0.16376	5.666	0.13819	5.65625	0.35635	5.702	0.20092	5.69	0.13313	5.666	0.10938	5.63	0.11317	5.654	0.09471	5.678	0.08215
5.488	0.0638	5.488	0.96757	5.48549	0.06523	7.72	0.80649	5.642	0.37433	5.672	0.20808	5.684	0.15741	5.672	0.13354	5.66	0.34304	5.708	0.19203	5.696	0.12879	5.672	0.10649	5.636	0.11	5.66	0.09259	5.684	0.08069
5.492	0.06419	5.492	0.96737	5.48949	0.06564	7.73	0.79844	5.648	0.35187	5.678	0.1986	5.69	0.1515	5.678	0.12918	5.666	0.32313	5.714	0.18378	5.702	0.12472	5.678	0.10376	5.642	0.10701	5.666	0.09058	5.69	0.0793
5.496	0.06459	5.496	0.96717	5.49349	0.06607	7.74	0.79046	5.654	0.33119	5.684	0.18982	5.696	0.14598	5.684	0.12509	5.672	0.3048	5.72	0.17611	5.708	0.1209	5.684	0.10118	5.648	0.1042	5.672	0.08868	5.696	0.07799
5.5	0.065	5.5	0.96696	5.4975	0.0665	7.75	0.78256	5.65625	0.32388	5.69	0.18168	5.702	0.14083	5.69	0.12126	5.678	0.28793	5.726	0.16898	5.714	0.11732	5.69	0.09875	5.654	0.10155	5.678	0.08688	5.702	0.07674
5.504	0.06542	5.504	0.96674	5.5015	0.06695	7.76	0.77475	5.66	0.31218	5.696	0.17412	5.708	0.13601	5.696	0.11766	5.684	0.27241	5.732	0.16235	5.72	0.11395	5.696	0.09646	5.66	0.09905	5.684	0.08518	5.708	0.07555
5.508	0.06586	5.508	0.96651	5.50551	0.06742	7.77	0.76703	5.666	0.29468	5.702	0.16709	5.714	0.1315	5.702	0.11427	5.69	0.25811	5.738	0.15616	5.726	0.11078	5.702	0.0943	5.666	0.09669	5.69	0.08357	5.714	0.07443
5.512	0.06631	5.512	0.96628	5.50951	0.0679	7.78	0.75939	5.672	0.27858	5.708	0.16054	5.72	0.12727	5.708	0.11109	5.696	0.24492	5.744	0.15039	5.732	0.10779	5.708	0.09225	5.672	0.09446	5.696	0.08205	5.72	0.07336
5.516	0.06677	5.516	0.96604	5.51351	0.06839	7.79	0.75185	5.678	0.26375	5.714	0.15444	5.726	0.12331	5.714	0.1081	5.702	0.23275	5.75	0.145	5.738	0.10498	5.714	0.09031	5.678	0.09236	5.702	0.0806	5.726	0.07235
5.52	0.06725	5.52	0.96579	5.51752	0.06891	7.8	0.74441	5.684	0.25009	5.72	0.14875	5.732	0.11959	5.72	0.10527	5.708	0.22151	5.756	0.13996	5.744	0.10233	5.72	0.08848	5.684	0.09037	5.708	0.07923	5.732	0.07139
5.524	0.06775	5.524	0.96553	5.52152	0.06943	7.81	0.73706	5.69	0.23749	5.726	0.14344	5.738	0.11609	5.726	0.10261	5.714	0.21111	5.762	0.13525	5.75	0.09982	5.726	0.08675	5.69	0.08849	5.714	0.07793	5.738	0.07048
5.528	0.06826	5.528	0.96527	5.52553	0.06998	7.82	0.72982	5.696	0.22585	5.732	0.13847	5.744	0.1128	5.732	0.1001	5.72	0.20149	5.768	0.13083	5.756	0.09746	5.732	0.08511	5.696	0.08671	5.72	0.0767	5.744	0.06962
5.532	0.06878	5.532	0.965	5.52953	0.07054	7.83	0.72267	5.702	0.2151	5.738	0.13382	5.75	0.10971	5.738	0.09773	5.726	0.19256	5.774	0.12668	5.762	0.09523	5.738	0.08355	5.702	0.08503	5.726	0.07553	5.7485	0.069
5.536	0.06932	5.536	0.96472	5.53353	0.07112	7.84	0.71563	5.708	0.20515	5.744	0.12947	5.756	0.10679	5.744	0.09549	5.732	0.18429	5.78	0.12279	5.768	0.09312	5.744	0.08208	5.708	0.08343	5.732	0.07441	5.75	0.0688
5.54	0.06988	5.54	0.96443	5.53754	0.07172	7.85	0.70869	5.714	0.19594	5.75	0.12538	5.762	0.10404	5.75	0.09338	5.738	0.17659	5.786	0.11913	5.774	0.09112	5.75	0.08068	5.714	0.08192	5.738	0.07336	5.756	0.06802
5.544	0.07046	5.544	0.96413	5.54154	0.07234	7.86	0.70185	5.72	0.18739	5.756	0.12155	5.768	0.10145	5.756	0.09137	5.744	0.16944	5.792	0.11569	5.78	0.08923	5.756	0.07936	5.72	0.08049	5.744	0.07236	5.762	0.06729
5.548	0.07105	5.548	0.96382	5.54555	0.07297	7.87	0.69511	5.726	0.17946	5.762	0.11795	5.774	0.099	5.762	0.08948	5.75	0.16278	5.798	0.11246	5.786	0.08744	5.762	0.0781	5.726	0.07913	5.75	0.07141	5.768	0.06659
5.552	0.07166	5.552	0.9635	5.54955	0.07363	7.88	0.68848	5.732	0.17208	5.768	0.11456	5.78	0.09669	5.768	0.08769	5.756	0.15657	5.804	0.10941	5.792	0.08574	5.768	0.07691	5.732	0.07784	5.756	0.07051	5.774	0.06593
5.556	0.0723	5.556	0.96317	5.55355	0.07431	7.89	0.68195	5.738	0.16522	5.774	0.11137	5.786	0.09451	5.774	0.08599	5.762	0.15078	5.81	0.10653	5.798	0.08414	5.774	0.07578	5.738	0.07662	5.762	0.06965	5.78	0.0653
5.56	0.07295	5.56	0.96284	5.55756	0.075	7.9	0.67552	5.744	0.15883	5.78	0.10837	5.792	0.09244	5.78	0.08438	5.768	0.14536	5.816	0.10382	5.804	0.08261	5.78	0.0747	5.744	0.07546	5.768	0.06884	5.786	0.06471
5.564	0.07362	5.564	0.96249	5.56156	0.07572	7.91	0.66919	5.75	0.15287	5.786	0.10554	5.798	0.09048	5.786	0.08285	5.774	0.1403	5.822	0.10126	5.81	0.08117	5.786	0.07369	5.75	0.07435	5.774	0.06807	5.792	0.06415
5.568	0.07431	5.568	0.96213	5.56557	0.07647	7.92	0.66296	5.756	0.14731	5.792	0.10287	5.804	0.08863	5.792	0.0814	5.78	0.13556	5.828	0.09884	5.816	0.07979	5.792	0.07272	5.756	0.07331	5.78	0.06734	5.798	0.06362
5.572	0.07502	5.572	0.96176	5.56957	0.07723	7.93	0.65682	5.762	0.1421	5.798	0.10035	5.81	0.08688	5.798	0.08003	5.786	0.13112	5.834	0.09655	5.822	0.07849	5.798	0.0718	5.762	0.07232	5.786	0.06665	5.804	0.06313
5.576	0.07575	5.576	0.96138	5.57357	0.07803	7.94	0.65079	5.768	0.13724	5.804	0.09797	5.816	0.08521	5.804	0.07872	5.792	0.12696	5.84	0.09438	5.828	0.07726	5.804	0.07093	5.768	0.07138	5.792	0.066	5.81	0.06266
5.58	0.07651	5.58	0.96098	5.57758	0.07884	7.95	0.64485	5.774	0.13268	5.81	0.09572	5.822	0.08364	5.81	0.07749	5.798	0.12305	5.846	0.09234	5.834	0.07608	5.81	0.07011	5.774	0.07048	5.798	0.06538	5.816	0.06221
5.584	0.07729	5.584	0.96058	5.58158	0.07968	7.96	0.63901	5.78	0.1284	5.816	0.09359	5.828	0.08214	5.816	0.07631	5.804	0.11937	5.852	0.0904	5.84	0.07497	5.816	0.06933	5.78	0.06963	5.804	0.06479	5.822	0.0618
5.588	0.07809	5.588	0.96016	5.58559	0.08055	7.97	0.63326	5.786	0.12439	5.822	0.09157	5.834	0.08072	5.822	0.0752	5.81	0.11591	5.858	0.08856	5.846	0.07391	5.822	0.06859	5.786	0.06883	5.81	0.06424	5.828	0.06141
5.592	0.07892	5.592	0.95973	5.58959	0.08145	7.98	0.6276	5.792	0.12062	5.828	0.08966	5.84	0.07937	5.828	0.07414	5.816	0.11266	5.864	0.08682	5.852	0.07291	5.828	0.06789	5.792	0.06807	5.816	0.06371	5.834	0.06104
5.596	0.07978	5.596	0.95928	5.59359	0.08237	7.99	0.62203	5.798	0.11708	5.834	0.08786	5.846	0.0781	5.834	0.07314	5.822	0.10959	5.87	0.08516	5.858	0.07195	5.834	0.06723	5.798	0.06734	5.822	0.06322	5.84	0.0607
5.6	0.08066	5.6	0.95882	5.5976	0.08333	8	0.61655	5.804	0.11375	5.84	0.08614	5.852	0.07688	5.84	0.07219	5.828	0.1067	5.876	0.08359	5.864	0.07105	5.84	0.0666	5.804	0.06666	5.828	0.06275	5.846	0.06038
5.604	0.08157	5.604	0.95835	5.6016	0.08431			5.81	0.11061	5.846	0.08452	5.858	0.07573	5.846	0.07128	5.834	0.10397	5.882	0.08211	5.87	0.07019	5.846	0.06601	5.81	0.06601	5.834	0.06232	5.852	0.06008
5.608	0.08251	5.608	0.95786	5.60561	0.08533			5.816	0.10766	5.852	0.08298	5.864	0.07464	5.852	0.07042	5.84	0.10139	5.888	0.08069	5.876	0.06937	5.852	0.06545	5.816	0.06539	5.84	0.06191	5.858	0.05981
5.612	0.08347	5.612	0.95735	5.60961	0.08638			5.822	0.10487	5.858	0.08152	5.87	0.0736	5.858	0.06961	5.846	0.09896	5.894	0.07935	5.882	0.0686	5.858	0.06492	5.822	0.06481	5.846	0.06152	5.864	0.05956
5.616	0.08447	5.616	0.95683	5.61361	0.08747			5.828	0.10224	5.864	0.08013	5.876	0.07261	5.864	0.06884	5.852	0.09666	5.9	0.07808	5.888	0.06786	5.864	0.06442	5.828	0.06426	5.852	0.06116	5.87	0.05933
5.62	0.0855	5.62	0.95629	5.61762	0.08859			5.834	0.09975	5.87	0.07881	5.882	0.07167	5.87	0.0681	5.858	0.09448	5.906	0.07687	5.894	0.06717	5.87	0.06396	5.834	0.06375	5.858	0.06083	5.876	0.05911
5.624	0.08657	5.624	0.95574	5.62162	0.08974			5.84	0.0974	5.876	0.07756	5.888	0.07078	5.876	0.06741	5.864	0.09242	5.912	0.07572	5.9	0.06651	5.876	0.06352	5.84	0.06326	5.864	0.06052	5.882	0.05892
5.628	0.08767	5.628	0.95516	5.62563	0.09094			5.84375	0.096	5.882	0.07637	5.894	0.06993	5.882	0.06675	5.87	0.09047	5.918	0.07462	5.906	0.06588	5.882	0.06311	5.846	0.0628	5.87	0.06023	5.888	0.05875
5.632	0.0888	5.632	0.95457	5.62963	0.09218			5.846	0.09518	5.888	0.07524	5.9	0.06913	5.888	0.06613	5.876	0.08862	5.924	0.07358	5.912	0.06529	5.888	0.06272	5.852	0.06237	5.876	0.05996	5.894	0.0586
5.636	0.08997	5.636	0.95395	5.63363	0.09345			5.852	0.09307	5.894	0.07417	5.906	0.06837	5.894	0.06554	5.882	0.08686	5.93	0.07259	5.918	0.06473	5.894	0.06237	5.858	0.06196	5.882	0.05972	5.9	0.05846
5.64	0.09118	5.64	0.95332	5.63764	0.09477			5.858	0.09108	5.9	0.07315	5.912	0.06765	5.9	0.06499	5.888	0.0852	5.936	0.07166	5.924	0.0642	5.9	0.06203	5.864	0.06158	5.888	0.05949	5.906	0.05834
5.644	0.09243	5.644	0.95266	5.64164	0.09614			5.864	0.0892	5.906	0.07218	5.918	0.06696	5.906	0.06447	5.894	0.08362	5.942	0.07076	5.93	0.06371	5.906	0.06172	5.87	0.06122	5.894	0.05929	5.912	0.05825
5.648	0.09372	5.648	0.95199	5.64565	0.09755			5.87	0.08741	5.912	0.07127	5.924	0.06632	5.912	0.06397	5.9	0.08212	5.948	0.06992	5.936	0.06324	5.912	0.06144	5.876	0.06089	5.9	0.05911	5.918	0.05817
5.652	0.09506	5.652	0.95129	5.64965	0.09901			5.876	0.08571	5.918	0.07039	5.93	0.0657	5.918	0.06351	5.906	0.08069	5.954	0.06911	5.942	0.0628	5.918	0.06118	5.882	0.06059	5.906	0.05895	5.924	0.05811
5.656	0.09643	5.656	0.95056	5.65365	0.10052			5.882	0.0841	5.924	0.06956	5.936	0.06512	5.924	0.06307	5.912	0.07934	5.96	0.06835	5.948	0.06238	5.924	0.06094	5.888	0.0603	5.912	0.05881	5.93	0.05806
5.66	0.09786	5.66	0.94981	5.65766	0.10209			5.888	0.08257	5.93	0.06877	5.942	0.06457	5.93	0.06266	5.918	0.07806	5.966	0.06762	5.954	0.06199	5.93	0.06073	5.894	0.06004	5.918	0.05869	5.936	0.05804
5.664	0.09933	5.664	0.94903	5.66166	0.10371			5.894	0.08112	5.936	0.06803	5.948	0.06405	5.936	0.06228	5.924	0.07684	5.972	0.06693	5.96	0.06163	5.936	0.06053	5.9	0.0598	5.924	0.05858	5.942	0.05803
5.668	0.10086	5.668	0.94823	5.66567	0.10538			5.9	0.07975	5.942	0.06732	5.954	0.06356	5.942	0.06193	5.93	0.07567	5.978	0.06628	5.966	0.06129	5.942	0.06036	5.906	0.05958	5.93	0.0585	5.948	0.05804
5.672	0.10244	5.672	0.9474	5.66967	0.10712			5.906	0.07844	5.948	0.06665	5.96	0.0631	5.948	0.06159	5.936	0.07457	5.984	0.06566	5.972	0.06098	5.948	0.06021	5.912	0.05938	5.936	0.05843	5.954	0.05807
5.676	0.10407	5.676	0.94653	5.67367	0.10892			5.912	0.0772	5.954	0.06601	5.966	0.06267	5.954	0.06129	5.9375	0.0743	5.99	0.06508	5.978	0.06069	5.954	0.06008	5.918	0.05921	5.942	0.05838	5.96	0.05811
5.68	0.10576	5.68	0.94564	5.67768	0.11079			5.918	0.07602	5.96	0.06541	5.972	0.06227	5.96	0.061	5.942	0.07352	5.996	0.06452	5.984	0.06042	5.96	0.05997	5.924	0.05905	5.948	0.05836	5.966	0.05817
5.684	0.10751	5.684	0.94471	5.68168	0.11272			5.924	0.07489	5.966	0.06483	5.978	0.06188	5.966	0.06074	5.948	0.07253	6.002	0.064	5.99	0.06017	5.966	0.05987	5.93	0.05891	5.954	0.05835	5.972	0.05825
5.688	0.10933	5.688	0.94375	5.68569	0.11473			5.93	0.07383	5.972	0.06429	5.984	0.06153	5.972	0.0605	5.954	0.07158	6.008	0.06351	5.996	0.05995	5.972	0.0598	5.936	0.05879	5.96	0.05835	5.978	0.05835
5.692	0.11121	5.692	0.94276	5.68969	0.11681			5.936	0.07281	5.978	0.06378	5.99	0.0612	5.978	0.06029	5.96	0.07068	6.014	0.06304	6.002	0.05975	5.978	0.05975	5.942	0.05869	5.966	0.05838	5.984	0.05846
5.696	0.11315	5.696	0.94173	5.69369	0.11896			5.9375	0.07257	5.984	0.0633	5.996	0.06089	5.984	0.06009	5.966	0.06982	6.02	0.0626	6.008	0.05956	5.984	0.05972	5.948	0.05861	5.972	0.05842	5.99	0.0586
5.7	0.11517	5.7	0.94065	5.6977	0.1212			5.942	0.07185	5.99	0.06285	6.002	0.06061	5.99	0.05992	5.972	0.06901	6.026	0.06219	6.014	0.0594	5.99	0.05971	5.954	0.05855	5.978	0.05848	5.996	0.05875
5.704	0.11727	5.704	0.93954	5.7017	0.12353			5.948	0.07093	5.996	0.06243	6.008	0.06035	5.996	0.05976	5.978	0.06823	6.032	0.0618	6.02	0.05926	5.996	0.05972	5.96	0.05851	5.984	0.05856	5.999	0.05883
5.708	0.11944	5.708	0.93838	5.70571	0.12594			5.954	0.07006	6.002	0.06203	6.014	0.06011	6.002	0.05963	5.984	0.0675	6.038	0.06144	6.026	0.05913	6.002	0.05974	5.966	0.05848	5.99	0.05866	6.002	0.05892
5.712	0.12169	5.712	0.93718	5.70971	0.12845			5.96	0.06923	6.008	0.06165	6.02	0.05989	6.008	0.05952	5.99	0.0668	6.044	0.0611	6.032	0.05903	6.008	0.05979	5.972	0.05848	5.996	0.05877	6.008	0.0591
5.716	0.12403	5.716	0.93593	5.71371	0.13106			5.966	0.06845	6.014	0.0613	6.026	0.05969	6.014	0.05942	5.996	0.06614	6.05	0.06079	6.038	0.05895	6.014	0.05986	5.978	0.05849	6.002	0.05891	6.014	0.05931
5.72	0.12646	5.72	0.93463	5.71772	0.13377			5.972	0.0677	6.02	0.06098	6.032	0.05951	6.02	0.05935	6.002	0.06551	6.056	0.0605	6.044	0.05888	6.02	0.05994	5.984	0.05852	6.008	0.05906	6.02	0.05953
5.724	0.12898	5.724	0.93328	5.72172	0.13659			5.978	0.06699	6.026	0.06068	6.038	0.05936	6.026	0.0593	6.008	0.06492	6.062	0.06023	6.05	0.05884	6.026	0.06005	5.99	0.05857	6.014	0.05923	6.026	0.05978
5.728	0.13161	5.728	0.93188	5.72573	0.13953			5.984	0.06632	6.032	0.0604	6.044	0.05922	6.032	0.05926	6.014	0.06436	6.068	0.05998	6.056	0.05881	6.032	0.06017	5.996	0.05863	6.02	0.05941	6.032	0.06004
5.732	0.13433	5.732	0.93041	5.72973	0.14258			5.99	0.06568	6.038	0.06014	6.05	0.0591	6.038	0.05925	6.02	0.06383	6.074	0.05975	6.062	0.0588	6.038	0.06031	6.002	0.05872	6.026	0.05962	6.038	0.06033
5.736	0.13716	5.736	0.92889	5.73373	0.14576			5.996	0.06508	6.044	0.0599	6.056	0.05901	6.044	0.05925	6.026	0.06332	6.08	0.05955	6.068	0.05881	6.044	0.06048	6.008	0.05882	6.032	0.05985	6.044	0.06063
5.74	0.14011	5.74	0.9273	5.73774	0.14908			6.002	0.06451	6.05	0.05969	6.062	0.05893	6.05	0.05927	6.032	0.06285	6.086	0.05936	6.074	0.05884	6.05	0.06066	6.014	0.05894	6.038	0.06009	6.05	0.06096
5.744	0.14318	5.744	0.92565	5.74174	0.15253			6.008	0.06397	6.056	0.05949	6.068	0.05887	6.056	0.05932	6.038	0.0624	6.092	0.0592	6.08	0.05889	6.056	0.06086	6.02	0.05908	6.044	0.06036	6.056	0.0613
5.748	0.14637	5.748	0.92392	5.74575	0.15613			6.014	0.06346	6.062	0.05932	6.074	0.05883	6.062	0.05938	6.044	0.06198	6.098	0.05905	6.086	0.05895	6.062	0.06109	6.026	0.05924	6.05	0.06065	6.062	0.06167
5.752	0.1497	5.752	0.92212	5.74975	0.15988			6.02	0.06297	6.068	0.05917	6.08	0.05881	6.068	0.05946	6.05	0.06159	6.104	0.05893	6.092	0.05903	6.068	0.06133	6.032	0.05942	6.056	0.06095	6.068	0.06206
5.756	0.15316	5.756	0.92024	5.75375	0.1638			6.026	0.06252	6.074	0.05903	6.086	0.0588	6.074	0.05956	6.056	0.06122	6.11	0.05882	6.098	0.05914	6.074	0.0616	6.038	0.05961	6.062	0.06128	6.074	0.06247
5.76	0.15677	5.76	0.91827	5.75776	0.16789			6.03125	0.06214	6.08	0.05892	6.092	0.05882	6.08	0.05968	6.062	0.06087	6.116	0.05874	6.104	0.05926	6.08	0.06188	6.044	0.05983	6.068	0.06163	6.08	0.06291
5.764	0.16054	5.764	0.91622	5.76176	0.17216			6.032	0.06209	6.086	0.05882	6.098	0.05885	6.086	0.05981	6.068	0.06055	6.122	0.05867	6.11	0.0594	6.086	0.06219	6.05	0.06006	6.074	0.062	6.086	0.06337
5.768	0.16447	5.768	0.91407	5.76577	0.17662			6.038	0.06169	6.092	0.05875	6.104	0.05891	6.092	0.05997	6.074	0.06025	6.128	0.05862	6.116	0.05956	6.092	0.06253	6.056	0.06032	6.08	0.0624	6.092	0.06386
5.772	0.16857	5.772	0.91183	5.76977	0.18128			6.044	0.06131	6.098	0.05869	6.11	0.05898	6.098	0.06015	6.08	0.05997	6.134	0.05859	6.122	0.05974	6.098	0.06288	6.062	0.06059	6.086	0.06282	6.098	0.06437
5.776	0.17284	5.776	0.90948	5.77377	0.18616			6.05	0.06096	6.104	0.05865	6.116	0.05907	6.104	0.06035	6.086	0.05971	6.14	0.05857	6.128	0.05993	6.104	0.06326	6.068	0.06089	6.092	0.06326	6.104	0.06491
5.78	0.17731	5.78	0.90702	5.77778	0.19126			6.056	0.06063	6.11	0.05863	6.122	0.05918	6.11	0.06056	6.092	0.05948	6.146	0.05858	6.134	0.06015	6.11	0.06366	6.074	0.06121	6.098	0.06373	6.11	0.06547
5.784	0.18198	5.784	0.90444	5.78178	0.19659			6.062	0.06032	6.116	0.05863	6.125	0.05924	6.116	0.0608	6.098	0.05926	6.152	0.0586	6.14	0.06039	6.116	0.06409	6.08	0.06154	6.104	0.06422	6.116	0.06607
5.788	0.18687	5.788	0.90174	5.78579	0.20218			6.068	0.06004	6.122	0.05865	6.128	0.0593	6.122	0.06106	6.104	0.05907	6.158	0.05865	6.146	0.06065	6.122	0.06454	6.086	0.06191	6.11	0.06475	6.122	0.06669
5.792	0.19197	5.792	0.8989	5.78979	0.20804			6.074	0.05978	6.125	0.05866	6.134	0.05945	6.125	0.0612	6.11	0.05889	6.164	0.05871	6.152	0.06093	6.125	0.06478	6.092	0.06229	6.116	0.0653	6.128	0.06735
5.796	0.19731	5.796	0.89593	5.79379	0.21417			6.08	0.05954	6.128	0.05868	6.14	0.05962	6.128	0.06134	6.116	0.05874	6.17	0.05879	6.158	0.06123	6.128	0.06502	6.098	0.0627	6.122	0.06587	6.134	0.06803
5.8	0.2029	5.8	0.8928	5.7978	0.2206			6.086	0.05932	6.134	0.05873	6.146	0.0598	6.134	0.06164	6.122	0.05861	6.176	0.05888	6.164	0.06155	6.134	0.06553	6.104	0.06313	6.125	0.06617	6.14	0.06875
5.804	0.20876	5.804	0.88952	5.8018	0.22734			6.092	0.05912	6.14	0.0588	6.152	0.06001	6.14	0.06197	6.125	0.05854	6.182	0.059	6.17	0.06189	6.14	0.06606	6.11	0.06358	6.128	0.06648	6.146	0.06951
5.808	0.21489	5.808	0.88606	5.80581	0.23442			6.098	0.05894	6.146	0.05889	6.158	0.06023	6.146	0.06232	6.128	0.05849	6.188	0.05914	6.176	0.06226	6.146	0.06662	6.116	0.06406	6.134	0.06712	6.152	0.07029
5.812	0.22132	5.812	0.88243	5.80981	0.24185			6.104	0.05878	6.152	0.059	6.164	0.06048	6.152	0.06269	6.134	0.05839	6.194	0.05929	6.182	0.06265	6.152	0.06721	6.122	0.06457	6.14	0.06779	6.158	0.07112
5.816	0.22806	5.816	0.8786	5.81381	0.24965			6.11	0.05864	6.158	0.05913	6.17	0.06074	6.158	0.06308	6.14	0.05831	6.2	0.05946	6.188	0.06306	6.158	0.06784	6.125	0.06483	6.146	0.06849	6.164	0.07199
5.82	0.23513	5.82	0.87457	5.81782	0.25784			6.116	0.05852	6.164	0.05928	6.176	0.06103	6.164	0.0635	6.146	0.05825	6.206	0.05965	6.194	0.0635	6.164	0.06849	6.128	0.0651	6.152	0.06923	6.17	0.07289
5.824	0.24255	5.824	0.87032	5.82182	0.26645			6.122	0.05841	6.17	0.05944	6.182	0.06134	6.17	0.06394	6.152	0.05821	6.212	0.05987	6.2	0.06397	6.17	0.06918	6.134	0.06566	6.158	0.07	6.176	0.07384
5.828	0.25033	5.828	0.86583	5.82583	0.2755			6.125	0.05836	6.176	0.05963	6.188	0.06167	6.176	0.06441	6.158	0.05819	6.218	0.0601	6.206	0.06446	6.176	0.0699	6.14	0.06625	6.164	0.07081	6.182	0.07483
5.832	0.25851	5.832	0.8611	5.82983	0.28502			6.128	0.05832	6.182	0.05983	6.194	0.06202	6.182	0.0649	6.164	0.05818	6.224	0.06035	6.212	0.06497	6.182	0.07066	6.146	0.06687	6.17	0.07165	6.188	0.07587
5.836	0.2671	5.836	0.85609	5.83383	0.29503			6.134	0.05827	6.188	0.06005	6.2	0.06239	6.188	0.06543	6.17	0.0582	6.23	0.06062	6.218	0.06552	6.188	0.07145	6.152	0.06752	6.176	0.07254	6.194	0.07696
5.84	0.27613	5.84	0.85081	5.83784	0.30556			6.14	0.05823	6.194	0.0603	6.206	0.06279	6.194	0.06598	6.176	0.05823	6.236	0.06091	6.224	0.06609	6.194	0.07228	6.158	0.0682	6.182	0.07347	6.2	0.07809
5.844	0.28562	5.844	0.84521	5.84184	0.31664			6.146	0.0582	6.2	0.06056	6.212	0.06322	6.2	0.06656	6.182	0.05827	6.242	0.06123	6.23	0.06669	6.2	0.07315	6.164	0.06892	6.188	0.07444	6.206	0.07928
5.848	0.29559	5.848	0.83929	5.84585	0.3283			6.152	0.05819	6.206	0.06085	6.218	0.06366	6.206	0.06717	6.188	0.05834	6.248	0.06157	6.236	0.06732	6.206	0.07407	6.17	0.06967	6.194	0.07546	6.212	0.08053
5.852	0.30609	5.852	0.83301	5.84985	0.34057			6.158	0.0582	6.212	0.06115	6.224	0.06414	6.212	0.06781	6.194	0.05843	6.254	0.06193	6.242	0.06799	6.212	0.07503	6.176	0.07045	6.2	0.07652	6.218	0.08183
5.856	0.31712	5.856	0.82636	5.85385	0.35349			6.164	0.05823	6.218	0.06148	6.23	0.06463	6.218	0.06848	6.2	0.05853	6.26	0.06231	6.248	0.06868	6.218	0.07603	6.182	0.07127	6.206	0.07763	6.224	0.0832
5.86	0.32873	5.86	0.81931	5.85786	0.36708			6.17	0.05827	6.224	0.06183	6.236	0.06516	6.224	0.06919	6.206	0.05865	6.266	0.06271	6.254	0.06941	6.224	0.07708	6.188	0.07213	6.212	0.0788	6.23	0.08463
5.864	0.34095	5.864	0.81182	5.86186	0.38138			6.176	0.05834	6.23	0.0622	6.242	0.06572	6.23	0.06993	6.212	0.05879	6.272	0.06314	6.26	0.07018	6.23	0.07818	6.194	0.07304	6.218	0.08002	6.236	0.08613
5.868	0.3538	5.868	0.80387	5.86587	0.39642			6.182	0.05842	6.236	0.0626	6.248	0.0663	6.236	0.0707	6.218	0.05895	6.278	0.0636	6.266	0.07098	6.236	0.07933	6.2	0.07398	6.224	0.0813	6.242	0.0877
5.872	0.36732	5.872	0.79541	5.86987	0.41223			6.188	0.05852	6.242	0.06302	6.254	0.06691	6.242	0.07152	6.224	0.05913	6.284	0.06408	6.272	0.07183	6.242	0.08054	6.206	0.07497	6.23	0.08264	6.248	0.08935
5.876	0.38153	5.876	0.78643	5.87387	0.42885			6.194	0.05863	6.248	0.06346	6.26	0.06756	6.248	0.07237	6.23	0.05932	6.29	0.06458	6.278	0.07271	6.248	0.08181	6.212	0.07601	6.236	0.08404	6.2495	0.08978
5.88	0.39648	5.88	0.77686	5.87788	0.4463			6.2	0.05877	6.254	0.06393	6.266	0.06823	6.254	0.07327	6.236	0.05954	6.296	0.06512	6.281	0.07316	6.254	0.08313	6.218	0.07709	6.242	0.08551	6.254	0.09108
5.884	0.41219	5.884	0.76668	5.88188	0.4646			6.206	0.05893	6.26	0.06442	6.272	0.06894	6.26	0.07421	6.242	0.05977	6.302	0.06568	6.284	0.07363	6.26	0.08452	6.224	0.07823	6.248	0.08705	6.26	0.09289
5.888	0.4287	5.888	0.75584	5.88589	0.48379			6.212	0.0591	6.266	0.06495	6.278	0.06969	6.266	0.07519	6.248	0.06003	6.308	0.06627	6.29	0.0746	6.266	0.08598	6.23	0.07941	6.254	0.08866	6.266	0.0948
5.892	0.44603	5.892	0.74429	5.88989	0.50386			6.218	0.05929	6.272	0.0655	6.284	0.07047	6.272	0.07622	6.254	0.06031	6.314	0.06689	6.296	0.07561	6.272	0.0875	6.236	0.08066	6.26	0.09036	6.272	0.09679
5.896	0.4642	5.896	0.73198	5.89389	0.52484			6.224	0.05951	6.278	0.06608	6.29	0.07129	6.278	0.07729	6.26	0.0606	6.32	0.06754	6.302	0.07667	6.278	0.0891	6.242	0.08196	6.266	0.09213	6.278	0.09889
5.9	0.48324	5.9	0.71886	5.8979	0.54672			6.23	0.05974	6.284	0.06668	6.296	0.07214	6.284	0.07842	6.266	0.06092	6.326	0.06823	6.308	0.07779	6.284	0.09078	6.248	0.08333	6.272	0.09399	6.284	0.1011
5.904	0.50317	5.904	0.70486	5.9019	0.56948			6.236	0.05999	6.29	0.06732	6.302	0.07304	6.29	0.07961	6.272	0.06126	6.332	0.06895	6.314	0.07895	6.29	0.09255	6.254	0.08476	6.278	0.09595	6.29	0.10342
5.908	0.52398	5.908	0.68994	5.90591	0.5931			6.242	0.06026	6.296	0.06799	6.308	0.07398	6.296	0.08085	6.278	0.06162	6.338	0.0697	6.32	0.08017	6.296	0.09439	6.26	0.08626	6.284	0.098	6.296	0.10585
5.912	0.54568	5.912	0.67403	5.90991	0.61753			6.248	0.06056	6.302	0.0687	6.3125	0.07472	6.302	0.08215	6.284	0.06201	6.344	0.07049	6.326	0.08145	6.302	0.09633	6.266	0.08783	6.29	0.10015	6.302	0.10842
5.916	0.56826	5.916	0.65707	5.91391	0.6427			6.254	0.06087	6.308	0.06944	6.314	0.07497	6.308	0.08351	6.29	0.06242	6.35	0.07132	6.332	0.08279	6.308	0.09837	6.272	0.08948	6.296	0.10242	6.308	0.11112
5.92	0.59169	5.92	0.63899	5.91792	0.66854			6.26	0.06121	6.314	0.07021	6.32	0.076	6.3125	0.08457	6.296	0.06285	6.356	0.07218	6.338	0.08419	6.314	0.10051	6.278	0.09121	6.302	0.1048	6.314	0.11397
5.924	0.61593	5.924	0.61974	5.92192	0.69492			6.266	0.06157	6.32	0.07102	6.326	0.07708	6.314	0.08494	6.302	0.06331	6.362	0.07309	6.344	0.08566	6.32	0.10277	6.284	0.09302	6.308	0.10731	6.32	0.11697
5.928	0.64091	5.928	0.59924	5.92593	0.72171			6.272	0.06195	6.326	0.07187	6.332	0.07822	6.32	0.08643	6.308	0.06379	6.368	0.07404	6.35	0.0872	6.326	0.10513	6.29	0.09492	6.3125	0.10928	6.326	0.12013
5.932	0.66656	5.932	0.57744	5.92993	0.74871			6.278	0.06235	6.332	0.07276	6.338	0.0794	6.326	0.088	6.314	0.0643	6.374	0.07504	6.356	0.08882	6.332	0.10762	6.296	0.09692	6.314	0.10995	6.332	0.12347
5.936	0.69276	5.936	0.5543	5.93393	0.77574			6.284	0.06278	6.338	0.0737	6.344	0.08064	6.332	0.08965	6.32	0.06484	6.38	0.07608	6.362	0.09051	6.338	0.11025	6.302	0.09903	6.32	0.11273	6.338	0.127
5.94	0.71937	5.94	0.52974	5.93794	0.80254			6.29	0.06323	6.344	0.07467	6.35	0.08194	6.338	0.09138	6.326	0.0654	6.386	0.07718	6.368	0.09229	6.344	0.11301	6.308	0.10123	6.326	0.11565	6.344	0.13072
5.944	0.74623	5.944	0.50375	5.94194	0.82884			6.296	0.06371	6.35	0.0757	6.356	0.08331	6.344	0.09319	6.332	0.06599	6.392	0.07832	6.374	0.09416	6.35	0.11592	6.3125	0.10296	6.332	0.11874	6.35	0.13466
5.948	0.77314	5.948	0.4763	5.94595	0.85433			6.302	0.06422	6.356	0.07677	6.362	0.08474	6.35	0.09509	6.338	0.06662	6.398	0.07952	6.38	0.09612	6.356	0.11898	6.314	0.10355	6.338	0.122	6.356	0.13883
5.952	0.79986	5.952	0.44737	5.94995	0.87867			6.308	0.06475	6.362	0.07789	6.368	0.08623	6.356	0.0971	6.344	0.06727	6.404	0.08077	6.386	0.09817	6.362	0.12222	6.32	0.106	6.344	0.12543	6.362	0.14325
5.956	0.82613	5.956	0.41697	5.95395	0.90152			6.3125	0.06517	6.368	0.07907	6.374	0.0878	6.362	0.0992	6.35	0.06796	6.41	0.08209	6.392	0.10034	6.368	0.12564	6.326	0.10857	6.35	0.12906	6.368	0.14793
5.96	0.85165	5.96	0.38516	5.95796	0.92251			6.314	0.06531	6.374	0.0803	6.38	0.08945	6.368	0.10141	6.356	0.06868	6.416	0.08347	6.398	0.10261	6.374	0.12924	6.332	0.11127	6.356	0.1329	6.374	0.15289
5.964	0.87609	5.964	0.35201	5.96196	0.94127			6.32	0.0659	6.38	0.08159	6.386	0.09118	6.374	0.10373	6.362	0.06944	6.422	0.08491	6.404	0.105	6.38	0.13306	6.338	0.11412	6.362	0.13696	6.38	0.15815
5.968	0.89911	5.968	0.31764	5.96597	0.95745			6.326	0.06652	6.386	0.08294	6.392	0.09299	6.38	0.10617	6.368	0.07023	6.428	0.08643	6.41	0.10752	6.386	0.13709	6.344	0.11712	6.368	0.14125	6.386	0.16374
5.972	0.92034	5.972	0.28223	5.96997	0.97074			6.332	0.06717	6.392	0.08435	6.398	0.09489	6.386	0.10875	6.374	0.07106	6.434	0.08802	6.416	0.11017	6.392	0.14135	6.35	0.12029	6.374	0.1458	6.392	0.16968
5.976	0.93945	5.976	0.24607	5.97397	0.98087			6.338	0.06785	6.398	0.08583	6.404	0.09689	6.392	0.11146	6.38	0.07193	6.44	0.08968	6.422	0.11296	6.398	0.14587	6.356	0.12363	6.38	0.15062	6.398	0.176
5.98	0.95607	5.98	0.2096	5.97798	0.9876			6.344	0.06856	6.404	0.08739	6.41	0.09899	6.398	0.11431	6.386	0.07284	6.446	0.09143	6.428	0.1159	6.404	0.15066	6.362	0.12715	6.386	0.15574	6.404	0.18272
5.984	0.96988	5.984	0.17355	5.98198	0.99079			6.35	0.06931	6.41	0.08902	6.416	0.1012	6.404	0.11732	6.392	0.07379	6.452	0.09326	6.434	0.119	6.41	0.15574	6.368	0.13088	6.392	0.16117	6.41	0.18989
5.988	0.98061	5.988	0.13925	5.98599	0.99036			6.356	0.0701	6.416	0.09073	6.422	0.10352	6.41	0.1205	6.398	0.07479	6.458	0.09518	6.44	0.12227	6.416	0.16112	6.374	0.13481	6.398	0.16693	6.416	0.19752
5.992	0.98803	5.992	0.10943	5.98999	0.98633			6.362	0.07093	6.422	0.09252	6.428	0.10596	6.416	0.12385	6.404	0.07584	6.464	0.09719	6.446	0.12572	6.422	0.16685	6.38	0.13898	6.404	0.17306	6.422	0.20567
5.996	0.99196	5.996	0.08965	5.99399	0.97877			6.368	0.07179	6.428	0.09441	6.434	0.10852	6.422	0.12739	6.41	0.07693	6.47	0.0993	6.452	0.12937	6.428	0.17293	6.386	0.14339	6.41	0.17958	6.428	0.21436
6	0.99233	6	0.08756	5.998	0.96785			6.374	0.07269	6.434	0.09638	6.44	0.11123	6.428	0.13113	6.416	0.07808	6.476	0.10152	6.458	0.13322	6.434	0.17939	6.392	0.14806	6.416	0.18652	6.434	0.22365
6.004	0.98913	6.004	0.10428	6	0.9612			6.38	0.07364	6.44	0.09846	6.446	0.11408	6.434	0.13508	6.422	0.07928	6.482	0.10386	6.464	0.13729	6.44	0.18628	6.398	0.15301	6.422	0.19391	6.44	0.23358
6.008	0.98241	6.008	0.13265	6.002	0.9538			6.386	0.07463	6.446	0.10064	6.452	0.11708	6.44	0.13927	6.428	0.08054	6.488	0.10633	6.47	0.1416	6.446	0.19361	6.404	0.15826	6.428	0.20179	6.446	0.2442
6.012	0.97232	6.012	0.16638	6.00601	0.93691			6.392	0.07567	6.452	0.10293	6.458	0.12025	6.446	0.1437	6.434	0.08186	6.494	0.10892	6.476	0.14617	6.452	0.20142	6.41	0.16384	6.434	0.2102	6.452	0.25556
6.016	0.95907	6.016	0.20231	6.01001	0.91749			6.398	0.07676	6.458	0.10535	6.464	0.12359	6.452	0.14839	6.44	0.08324	6.5	0.11165	6.482	0.15101	6.458	0.20976	6.416	0.16976	6.44	0.21918	6.458	0.26773
6.02	0.94294	6.02	0.23888	6.01401	0.89591			6.404	0.0779	6.464	0.10788	6.47	0.12713	6.458	0.15337	6.446	0.08469	6.506	0.11453	6.488	0.15614	6.464	0.21865	6.422	0.17606	6.446	0.22877	6.464	0.28077
6.024	0.92422	6.024	0.27527	6.01802	0.87254			6.40625	0.07834	6.47	0.11056	6.476	0.13086	6.464	0.15865	6.452	0.08621	6.512	0.11757	6.494	0.16159	6.47	0.22816	6.428	0.18276	6.452	0.23903	6.47	0.29474
6.028	0.90328	6.028	0.311	6.02202	0.84772			6.41	0.07909	6.476	0.11337	6.482	0.1348	6.47	0.16426	6.458	0.0878	6.518	0.12077	6.5	0.16739	6.476	0.23831	6.434	0.1899	6.458	0.25	6.476	0.30972
6.032	0.88045	6.032	0.34576	6.02603	0.82183			6.416	0.08034	6.482	0.11634	6.488	0.13898	6.476	0.17022	6.464	0.08947	6.524	0.12415	6.506	0.17354	6.482	0.24917	6.44	0.19751	6.464	0.26174	6.482	0.32576
6.036	0.85611	6.036	0.37933	6.03003	0.79519			6.422	0.08165	6.488	0.11946	6.494	0.1434	6.482	0.17656	6.47	0.09122	6.53	0.12771	6.512	0.1801	6.488	0.26079	6.446	0.20562	6.47	0.27431	6.488	0.34297
6.04	0.8306	6.04	0.41158	6.03403	0.7681			6.428	0.08302	6.494	0.12276	6.5	0.14808	6.488	0.1833	6.476	0.09306	6.536	0.13148	6.518	0.18708	6.494	0.27323	6.452	0.21427	6.476	0.28777	6.494	0.36139
6.044	0.80426	6.044	0.44243	6.03804	0.74084			6.434	0.08446	6.5	0.12624	6.506	0.15305	6.494	0.19048	6.482	0.09499	6.542	0.13547	6.524	0.19452	6.5	0.28655	6.458	0.22352	6.482	0.3022	6.5	0.38112
6.048	0.77739	6.048	0.47181	6.04204	0.71365			6.44	0.08596	6.506	0.12992	6.512	0.1583	6.5	0.19814	6.488	0.09702	6.548	0.13969	6.53	0.20245	6.506	0.30082	6.464	0.2334	6.488	0.31766	6.506	0.40223
6.052	0.75028	6.052	0.49972	6.04605	0.68672			6.446	0.08754	6.512	0.13381	6.518	0.16387	6.506	0.2063	6.494	0.09915	6.554	0.14415	6.536	0.21091	6.512	0.31611	6.47	0.24396	6.494	0.33422	6.512	0.42478
6.056	0.72316	6.056	0.52616	6.05005	0.66024			6.452	0.0892	6.518	0.13793	6.524	0.16975	6.512	0.21501	6.5	0.10139	6.56	0.14889	6.542	0.21995	6.518	0.33249	6.476	0.25527	6.5	0.35196	6.518	0.44883
6.06	0.69625	6.06	0.55114	6.05405	0.63434			6.458	0.09093	6.524	0.14228	6.53	0.17599	6.518	0.22432	6.506	0.10375	6.566	0.1539	6.548	0.22961	6.524	0.35004	6.482	0.26737	6.506	0.37096	6.524	0.47442
6.064	0.66973	6.064	0.57469	6.05806	0.60913			6.464	0.09275	6.53	0.14689	6.536	0.18261	6.524	0.23426	6.512	0.10623	6.572	0.15923	6.554	0.23993	6.53	0.36882	6.488	0.28032	6.512	0.39129	6.53	0.50158
6.068	0.64374	6.068	0.59688	6.06206	0.58469			6.47	0.09467	6.536	0.15178	6.542	0.1897	6.53	0.2449	6.518	0.10884	6.578	0.16488	6.56	0.25098	6.536	0.38892	6.494	0.2942	6.518	0.41302	6.536	0.5303
6.072	0.6184	6.072	0.61774	6.06607	0.56108			6.476	0.09667	6.542	0.15696	6.548	0.19729	6.536	0.25628	6.524	0.1116	6.584	0.17089	6.566	0.2628	6.542	0.41041	6.5	0.30907	6.524	0.43622	6.542	0.56054
6.076	0.5938	6.076	0.63734	6.07007	0.53835			6.482	0.09878	6.548	0.16247	6.554	0.20542	6.542	0.26846	6.53	0.1145	6.59	0.17728	6.572	0.27546	6.548	0.43335	6.506	0.32501	6.53	0.46093	6.548	0.5922
6.08	0.57	6.08	0.65574	6.07407	0.51653			6.488	0.101	6.554	0.16831	6.56	0.21409	6.548	0.2815	6.536	0.11755	6.596	0.18408	6.578	0.28902	6.554	0.45779	6.512	0.34208	6.536	0.48718	6.554	0.62515
6.084	0.54707	6.084	0.673	6.07808	0.49561			6.494	0.10334	6.56	0.17452	6.566	0.22337	6.554	0.29547	6.542	0.12075	6.602	0.19132	6.584	0.30355	6.56	0.48377	6.518	0.36037	6.542	0.515	6.56	0.65916
6.088	0.52502	6.088	0.68919	6.08208	0.47561			6.5	0.1058	6.566	0.18113	6.572	0.23328	6.56	0.31045	6.548	0.12414	6.608	0.19903	6.59	0.31913	6.566	0.51132	6.524	0.37994	6.548	0.54436	6.566	0.69392
6.092	0.50386	6.092	0.70437	6.08609	0.45651			6.506	0.10839	6.572	0.18816	6.578	0.24387	6.566	0.32649	6.554	0.12772	6.614	0.20726	6.596	0.33581	6.572	0.54042	6.53	0.40087	6.554	0.5752	6.572	0.72905
6.096	0.48362	6.096	0.7186	6.09009	0.4383			6.512	0.11111	6.578	0.19566	6.584	0.25521	6.572	0.34368	6.56	0.13151	6.62	0.21605	6.602	0.35369	6.578	0.57101	6.536	0.42324	6.56	0.60741	6.578	0.76406
6.1	0.46427	6.1	0.73194	6.09409	0.42095			6.518	0.11398	6.584	0.20365	6.59	0.26734	6.578	0.36209	6.566	0.13552	6.626	0.22543	6.608	0.37283	6.584	0.603	6.542	0.44709	6.566	0.64081	6.584	0.79836
6.104	0.4458	6.104	0.74445	6.0981	0.40443			6.524	0.11701	6.59	0.21217	6.596	0.28033	6.584	0.38179	6.572	0.13977	6.632	0.23545	6.614	0.39331	6.59	0.63623	6.548	0.47247	6.572	0.67516	6.59	0.83127
6.108	0.4282	6.108	0.75618	6.1021	0.38872			6.53	0.12021	6.596	0.22127	6.602	0.29424	6.59	0.40287	6.578	0.14426	6.638	0.24618	6.62	0.41521	6.596	0.67048	6.554	0.4994	6.578	0.71011	6.596	0.86207
6.112	0.41143	6.112	0.76718	6.10611	0.37379			6.536	0.12358	6.602	0.23099	6.608	0.30915	6.596	0.42538	6.584	0.14903	6.644	0.25765	6.626	0.43857	6.602	0.70542	6.56	0.5279	6.584	0.74525	6.602	0.88995
6.116	0.39548	6.116	0.77751	6.11011	0.3596			6.542	0.12714	6.608	0.24138	6.614	0.32513	6.602	0.44938	6.59	0.15408	6.65	0.26993	6.632	0.46346	6.608	0.74066	6.566	0.55791	6.59	0.78006	6.608	0.91415
6.12	0.38031	6.12	0.78721	6.11411	0.34612			6.548	0.1309	6.614	0.25249	6.62	0.34224	6.608	0.47492	6.596	0.15945	6.656	0.28307	6.638	0.48991	6.614	0.7757	6.572	0.58936	6.59375	0.80138	6.614	0.93393
6.124	0.36588	6.124	0.79632	6.11812	0.33332			6.554	0.13488	6.62	0.26439	6.626	0.36057	6.614	0.50203	6.602	0.16515	6.662	0.29716	6.644	0.51792	6.62	0.80995	6.578	0.62211	6.596	0.81392	6.62	0.94867
6.128	0.35217	6.128	0.80488	6.12212	0.32115			6.56	0.13909	6.626	0.27712	6.632	0.3802	6.62	0.5307	6.608	0.17121	6.668	0.31225	6.65	0.54748	6.626	0.84273	6.5795	0.63048	6.602	0.84613	6.626	0.95788
6.132	0.33914	6.132	0.81293	6.12613	0.3096			6.566	0.14355	6.632	0.29075	6.638	0.40119	6.626	0.56089	6.614	0.17765	6.674	0.32842	6.656	0.57852	6.632	0.87331	6.584	0.65596	6.608	0.87595	6.632	0.9613
6.136	0.32677	6.136	0.82051	6.13013	0.29863			6.572	0.14827	6.638	0.30536	6.644	0.42361	6.632	0.59252	6.62	0.18451	6.68	0.34574	6.662	0.61093	6.638	0.90091	6.59	0.69062	6.614	0.90259	6.638	0.95885
6.14	0.31501	6.14	0.82764	6.13413	0.2882			6.578	0.15328	6.644	0.32101	6.65	0.44752	6.638	0.62545	6.626	0.19182	6.686	0.36429	6.668	0.64452	6.644	0.92477	6.596	0.72571	6.62	0.92529	6.644	0.9507
6.144	0.30383	6.144	0.83437	6.13814	0.2783			6.584	0.15859	6.65	0.33777	6.656	0.47297	6.644	0.65947	6.632	0.19961	6.6875	0.36913	6.674	0.67903	6.65	0.94417	6.602	0.76079	6.626	0.94337	6.65	0.9372
6.148	0.29322	6.148	0.8407	6.14214	0.26888			6.59	0.16423	6.656	0.35573	6.662	0.49999	6.65	0.69429	6.638	0.20792	6.692	0.38414	6.68	0.71414	6.656	0.95851	6.608	0.79527	6.632	0.95626	6.656	0.91889
6.152	0.28313	6.152	0.84668	6.14615	0.25993			6.59375	0.16794	6.662	0.37495	6.668	0.52856	6.656	0.72954	6.644	0.2168	6.698	0.40537	6.686	0.7494	6.662	0.96734	6.614	0.82852	6.638	0.96354	6.662	0.89642
6.156	0.27354	6.156	0.85233	6.15015	0.25142			6.596	0.17023	6.668	0.39551	6.674	0.55867	6.662	0.76474	6.65	0.22628	6.704	0.42804	6.692	0.78429	6.668	0.9704	6.62	0.8598	6.644	0.96502	6.668	0.87052
6.16	0.26442	6.16	0.85766	6.15415	0.24332			6.602	0.17661	6.674	0.41747	6.68	0.59022	6.668	0.79934	6.656	0.23642	6.71	0.45221	6.698	0.81817	6.674	0.96764	6.626	0.88836	6.65	0.9607	6.674	0.84196
6.164	0.25574	6.164	0.8627	6.15816	0.23561			6.608	0.1834	6.68	0.44091	6.686	0.62307	6.674	0.83266	6.662	0.24727	6.716	0.47791	6.704	0.85035	6.68	0.95922	6.632	0.91342	6.656	0.95081	6.68	0.81146
6.168	0.24749	6.168	0.86747	6.16216	0.22828			6.614	0.19063	6.686	0.46586	6.6875	0.63147	6.68	0.86399	6.668	0.25887	6.722	0.50518	6.71	0.88007	6.686	0.94552	6.638	0.93423	6.662	0.93577	6.686	0.77972
6.172	0.23964	6.172	0.87199	6.16617	0.22129			6.62	0.19833	6.692	0.49237	6.692	0.65703	6.686	0.89256	6.674	0.2713	6.728	0.53401	6.716	0.90654	6.6875	0.94133	6.644	0.95016	6.668	0.91615	6.692	0.74733
6.176	0.23216	6.176	0.87626	6.17017	0.21463			6.626	0.20655	6.698	0.52043	6.698	0.69181	6.692	0.91759	6.68	0.28462	6.734	0.56435	6.722	0.929	6.692	0.92706	6.65	0.9607	6.674	0.89262	6.698	0.71483
6.18	0.22504	6.18	0.88032	6.17417	0.20829			6.632	0.21533	6.704	0.55003	6.704	0.72703	6.698	0.93834	6.686	0.29889	6.74	0.59611	6.728	0.94677	6.698	0.9045	6.656	0.96551	6.68	0.86591	6.704	0.68264
6.184	0.21825	6.184	0.88416	6.17818	0.20223			6.638	0.2247	6.71	0.58109	6.71	0.76223	6.704	0.95417	6.692	0.31418	6.746	0.62915	6.734	0.95928	6.704	0.87855	6.659	0.96571	6.686	0.83677	6.71	0.65112
6.188	0.21179	6.188	0.88781	6.18218	0.19646			6.644	0.23472	6.716	0.61351	6.716	0.79684	6.71	0.96458	6.698	0.33057	6.752	0.66325	6.74	0.96614	6.71	0.84997	6.662	0.96439	6.6875	0.82919	6.716	0.62052
6.192	0.20562	6.192	0.89128	6.18619	0.19095			6.65	0.24543	6.722	0.64709	6.722	0.83021	6.716	0.96925	6.704	0.34813	6.758	0.69812	6.746	0.96716	6.716	0.81946	6.668	0.95789	6.692	0.80591	6.722	0.59104
6.196	0.19973	6.196	0.89458	6.19019	0.18569			6.656	0.2569	6.728	0.68158	6.728	0.86161	6.722	0.96808	6.71	0.36694	6.764	0.73337	6.752	0.96237	6.722	0.78772	6.674	0.94574	6.698	0.77397	6.728	0.56281
6.2	0.19412	6.2	0.89771	6.19419	0.18066			6.662	0.26918	6.734	0.71663	6.734	0.89027	6.728	0.96117	6.716	0.38708	6.77	0.76852	6.758	0.952	6.728	0.75533	6.68	0.92867	6.704	0.74155	6.734	0.5359
6.204	0.18876	6.204	0.90069	6.1982	0.17586			6.668	0.28233	6.74	0.75182	6.74	0.91541	6.734	0.94884	6.722	0.40862	6.776	0.80299	6.764	0.93649	6.734	0.72281	6.686	0.9073	6.71	0.70912	6.74	0.51037
6.208	0.18363	6.208	0.90353	6.2022	0.17126			6.674	0.29642	6.746	0.78661	6.746	0.93628	6.74	0.93159	6.728	0.43162	6.782	0.83612	6.77	0.91644	6.74	0.69059	6.692	0.88233	6.716	0.67712	6.746	0.48621
6.212	0.17874	6.212	0.90624	6.20621	0.16687			6.68	0.31152	6.752	0.82038	6.752	0.95225	6.746	0.91004	6.734	0.45614	6.788	0.86719	6.776	0.89251	6.746	0.65902	6.698	0.85451	6.722	0.64586	6.752	0.46342
6.216	0.17406	6.216	0.90881	6.21021	0.16267			6.686	0.3277	6.758	0.85243	6.758	0.9628	6.752	0.88489	6.74	0.48223	6.794	0.89541	6.782	0.86545	6.752	0.62835	6.69875	0.85086	6.728	0.6156	6.758	0.44196
6.22	0.16958	6.22	0.91127	6.21421	0.15864			6.6875	0.33193	6.764	0.882	6.764	0.9676	6.758	0.8569	6.746	0.5099	6.8	0.92002	6.788	0.83602	6.758	0.59878	6.704	0.82456	6.734	0.5865	6.764	0.42178
6.224	0.1653	6.224	0.91362	6.21822	0.15478			6.692	0.34505	6.77	0.90832	6.77	0.96655	6.764	0.8268	6.752	0.53911	6.806	0.94029	6.794	0.80492	6.764	0.57044	6.71	0.79318	6.74	0.55868	6.77	0.40283
6.228	0.1612	6.228	0.91586	6.22222	0.15109			6.698	0.36362	6.776	0.93064	6.776	0.95974	6.77	0.79529	6.758	0.56979	6.812	0.95559	6.8	0.77281	6.77	0.54341	6.716	0.761	6.746	0.53218	6.776	0.38505
6.232	0.15727	6.232	0.918	6.22623	0.14755			6.704	0.38351	6.782	0.94827	6.782	0.94749	6.776	0.76298	6.761	0.58565	6.818	0.96543	6.806	0.74026	6.776	0.51774	6.722	0.72855	6.752	0.50705	6.782	0.36837
6.236	0.1535	6.236	0.92005	6.23023	0.14415			6.71	0.40479	6.788	0.96067	6.788	0.93029	6.782	0.73042	6.764	0.60185	6.824	0.96951	6.812	0.70776	6.78125	0.4964	6.728	0.69629	6.758	0.48327	6.788	0.35273
6.24	0.1499	6.24	0.92201	6.23423	0.14089			6.716	0.42751	6.794	0.96744	6.794	0.90876	6.788	0.69805	6.77	0.6352	6.83	0.96776	6.818	0.67571	6.782	0.49343	6.734	0.66459	6.764	0.46084	6.794	0.33807
6.244	0.14644	6.244	0.92388	6.23824	0.13776			6.722	0.45175	6.8	0.96839	6.8	0.88363	6.794	0.66625	6.776	0.6696	6.836	0.9603	6.824	0.64442	6.788	0.47048	6.7385	0.64135	6.77	0.43971	6.8	0.32433
6.248	0.14312	6.248	0.92568	6.24224	0.13476			6.728	0.47754	6.806	0.96357	6.806	0.85563	6.8	0.6353	6.782	0.70471	6.842	0.94747	6.83	0.61412	6.794	0.44885	6.74	0.63372	6.776	0.41985	6.806	0.31144
6.252	0.13994	6.252	0.9274	6.24625	0.13187			6.734	0.50491	6.812	0.95321	6.812	0.8255	6.806	0.60541	6.788	0.74011	6.848	0.92976	6.836	0.58499	6.8	0.4285	6.746	0.60391	6.78125	0.40345	6.812	0.29935
6.256	0.13688	6.256	0.92904	6.25025	0.1291			6.73438	0.50667	6.818	0.93774	6.818	0.79395	6.812	0.57672	6.794	0.77531	6.854	0.90783	6.842	0.55713	6.806	0.40937	6.752	0.5753	6.782	0.40118	6.818	0.28801
6.26	0.13394	6.26	0.93062	6.25425	0.12644			6.74	0.53385	6.824	0.91773	6.824	0.7616	6.818	0.54933	6.8	0.80969	6.86	0.88237	6.848	0.53061	6.812	0.3914	6.758	0.54798	6.788	0.38366	6.824	0.27736
6.264	0.13112	6.264	0.93214	6.25826	0.12387			6.746	0.56431	6.83	0.89388	6.83	0.72899	6.824	0.52329	6.8045	0.83453	6.866	0.85414	6.854	0.50547	6.818	0.37455	6.764	0.52201	6.794	0.36722	6.83	0.26736
6.268	0.12841	6.268	0.93359	6.26226	0.12141			6.752	0.59621	6.836	0.86691	6.836	0.69658	6.83	0.49863	6.806	0.84257	6.872	0.82387	6.86	0.48169	6.824	0.35873	6.77	0.49741	6.8	0.3518	6.836	0.25797
6.272	0.1258	6.272	0.93499	6.26627	0.11903			6.758	0.6294	6.842	0.83756	6.842	0.66474	6.836	0.47532	6.812	0.87319	6.875	0.80818	6.866	0.45926	6.83	0.34389	6.776	0.47416	6.806	0.33733	6.842	0.24913
6.276	0.12329	6.276	0.93633	6.27027	0.11675			6.764	0.66365	6.848	0.80655	6.848	0.63375	6.842	0.45335	6.818	0.90077	6.878	0.79224	6.872	0.43815	6.836	0.32997	6.782	0.45225	6.812	0.32377	6.848	0.24081
6.28	0.12088	6.28	0.93761	6.27427	0.11455			6.77	0.69867	6.854	0.77453	6.854	0.60382	6.848	0.43267	6.824	0.92453	6.884	0.75987	6.875	0.42807	6.842	0.31691	6.788	0.43163	6.818	0.31104	6.854	0.23299
6.284	0.11856	6.284	0.93885	6.27828	0.11243			6.776	0.73406	6.86	0.74205	6.86	0.5751	6.854	0.41323	6.83	0.94375	6.89	0.72729	6.878	0.4183	6.848	0.30465	6.794	0.41225	6.824	0.29909	6.86	0.22561
6.288	0.11632	6.288	0.94004	6.28228	0.11038			6.78125	0.76495	6.866	0.70961	6.866	0.54769	6.86	0.39497	6.836	0.95783	6.896	0.69495	6.884	0.39965	6.854	0.29314	6.8	0.39405	6.83	0.28788	6.866	0.21866
6.292	0.11417	6.292	0.94119	6.28629	0.10841			6.782	0.76933	6.872	0.67761	6.872	0.52164	6.866	0.37784	6.842	0.9663	6.902	0.6632	6.89	0.38215	6.86	0.28233	6.806	0.37697	6.836	0.27734	6.872	0.2121
6.296	0.11209	6.296	0.94229	6.29029	0.10651			6.788	0.8039	6.878	0.64635	6.875	0.50912	6.872	0.36176	6.848	0.96894	6.908	0.63232	6.896	0.36573	6.866	0.27218	6.812	0.36094	6.842	0.26744	6.875	0.20896
6.3	0.11009	6.3	0.94335	6.29429	0.10468			6.794	0.83709	6.884	0.61608	6.878	0.49696	6.875	0.3541	6.854	0.96569	6.914	0.60252	6.902	0.35033	6.872	0.26263	6.818	0.34592	6.848	0.25814	6.878	0.20591
6.304	0.10816	6.304	0.94437	6.2983	0.10291			6.8	0.86815	6.89	0.58695	6.884	0.47364	6.878	0.34668	6.86	0.95674	6.92	0.57392	6.908	0.33589	6.875	0.25806	6.824	0.33182	6.854	0.24938	6.884	0.20006
6.308	0.1063	6.308	0.94536	6.3023	0.10121			6.806	0.89631	6.896	0.55909	6.89	0.45166	6.884	0.33253	6.866	0.9425	6.926	0.54664	6.914	0.32234	6.878	0.25364	6.83	0.31859	6.86	0.24113	6.89	0.19453
6.312	0.10451	6.312	0.94631	6.30631	0.09956			6.812	0.92079	6.902	0.53257	6.896	0.43098	6.89	0.31926	6.872	0.92349	6.932	0.52071	6.92	0.30963	6.884	0.24518	6.836	0.30619	6.866	0.23337	6.896	0.18929
6.316	0.10277	6.316	0.94722	6.31031	0.09797			6.818	0.94085	6.908	0.5074	6.902	0.41155	6.896	0.30681	6.878	0.9004	6.938	0.49614	6.926	0.29771	6.89	0.23721	6.842	0.29454	6.872	0.22605	6.902	0.18434
6.32	0.1011	6.32	0.9481	6.31431	0.09643			6.824	0.95587	6.914	0.4836	6.908	0.3933	6.902	0.29512	6.884	0.87397	6.944	0.47294	6.932	0.28651	6.896	0.2297	6.848	0.2836	6.875	0.22254	6.908	0.17965
6.324	0.09949	6.324	0.94895	6.31832	0.09494			6.82813	0.96301	6.92	0.46114	6.914	0.37617	6.908	0.28414	6.89	0.84495	6.95	0.45107	6.938	0.27599	6.902	0.22262	6.854	0.27332	6.878	0.21914	6.914	0.17521
6.328	0.09793	6.328	0.94977	6.32232	0.09351			6.83	0.96536	6.926	0.43999	6.92	0.36011	6.914	0.27383	6.896	0.81406	6.956	0.43048	6.944	0.26611	6.908	0.21594	6.86	0.26366	6.884	0.21262	6.92	0.171
6.332	0.09643	6.332	0.95057	6.32633	0.09212			6.836	0.96903	6.932	0.42009	6.926	0.34504	6.92	0.26413	6.89825	0.80214	6.962	0.41113	6.95	0.25682	6.914	0.20962	6.866	0.25458	6.89	0.20647	6.926	0.167
6.336	0.09497	6.336	0.95133	6.33033	0.09078			6.842	0.96681	6.938	0.4014	6.932	0.33091	6.926	0.25501	6.902	0.782	6.968	0.39296	6.956	0.24807	6.92	0.20365	6.872	0.24602	6.896	0.20065	6.932	0.1632
6.34	0.09357	6.34	0.95207	6.33433	0.08948			6.848	0.95885	6.944	0.38385	6.938	0.31766	6.932	0.24643	6.908	0.74935	6.974	0.37591	6.962	0.23984	6.926	0.198	6.878	0.23797	6.902	0.19514	6.938	0.1596
6.344	0.09221	6.344	0.95278	6.33834	0.08822			6.85156	0.95155	6.95	0.36738	6.944	0.30522	6.938	0.23834	6.914	0.71664	6.98	0.35991	6.968	0.23209	6.932	0.19265	6.884	0.23038	6.908	0.18993	6.944	0.15617
6.348	0.09089	6.348	0.95347	6.34234	0.08701			6.854	0.94551	6.956	0.35193	6.95	0.29355	6.944	0.23072	6.92	0.68429	6.986	0.3449	6.974	0.22478	6.938	0.18757	6.89	0.22323	6.914	0.185	6.95	0.15291
6.352	0.08962	6.352	0.95414	6.34635	0.08583			6.86	0.9273	6.962	0.33744	6.956	0.28259	6.95	0.22354	6.926	0.65263	6.992	0.33082	6.98	0.21788	6.944	0.18272	6.896	0.21647	6.92	0.18033	6.956	0.14981
6.356	0.08839	6.356	0.95478	6.35035	0.08469			6.866	0.90488	6.968	0.32384	6.962	0.2723	6.956	0.21676	6.932	0.62192	6.998	0.3176	6.986	0.21137	6.95	0.17806	6.902	0.2101	6.926	0.1759	6.962	0.14686
6.36	0.0872	6.36	0.9554	6.35435	0.08359			6.872	0.879	6.974	0.31108	6.968	0.26262	6.962	0.21036	6.938	0.59234	7.004	0.30521	6.992	0.20522	6.956	0.17361	6.908	0.20407	6.932	0.17169	6.968	0.14405
6.364	0.08605	6.364	0.95601	6.35836	0.08252			6.875	0.86495	6.98	0.2991	6.974	0.25352	6.968	0.20431	6.944	0.56403	7.01	0.29357	6.998	0.19941	6.962	0.16951	6.914	0.19838	6.938	0.1677	6.974	0.14138
6.368	0.08494	6.368	0.95659	6.36236	0.08148			6.878	0.85036	6.986	0.28785	6.98	0.24496	6.974	0.19859	6.9485	0.54367	7.016	0.28264	7.004	0.19391	6.968	0.1657	6.92	0.19299	6.944	0.16391	6.98	0.13883
6.372	0.08386	6.372	0.95715	6.36637	0.08048			6.884	0.81976	6.992	0.27729	6.986	0.23689	6.98	0.19318	6.95	0.53705	7.022	0.27237	7.01	0.18871	6.974	0.16208	6.926	0.18789	6.95	0.16031	6.986	0.1364
6.376	0.08282	6.376	0.9577	6.37037	0.07951			6.89	0.78787	6.998	0.26735	6.992	0.22929	6.986	0.18806	6.956	0.51146	7.028	0.26271	7.016	0.18378	6.98	0.15862	6.932	0.18306	6.956	0.15689	6.992	0.13408
6.38	0.08181	6.38	0.95822	6.37437	0.07857			6.896	0.75529	7.004	0.25801	6.998	0.22212	6.992	0.1832	6.962	0.48724	7.034	0.25362	7.022	0.17912	6.986	0.15531	6.938	0.17848	6.962	0.15363	6.998	0.13187
6.384	0.08083	6.384	0.95874	6.37838	0.07766			6.902	0.72256	7.01	0.24922	7.004	0.21536	6.998	0.1786	6.968	0.46439	7.04	0.24507	7.028	0.17469	6.992	0.15216	6.944	0.17414	6.968	0.15053	7.004	0.12976
6.388	0.07988	6.388	0.95923	6.38238	0.07677			6.908	0.69012	7.016	0.24094	7.01	0.20898	7.004	0.17424	6.974	0.44287	7.046	0.23702	7.034	0.17049	6.998	0.14915	6.95	0.17002	6.974	0.14758	7.01	0.12774
6.392	0.07896	6.392	0.95971	6.38639	0.07591			6.914	0.65833	7.022	0.23314	7.016	0.20295	7.01	0.17009	6.98	0.42263	7.052	0.22943	7.04	0.1665	7.004	0.14628	6.956	0.1661	6.98	0.14477	7.016	0.12582
6.396	0.07807	6.396	0.96017	6.39039	0.07508			6.92	0.62744	7.028	0.22578	7.022	0.19725	7.016	0.16616	6.986	0.40362	7.058	0.22227	7.046	0.16271	7.01	0.14354	6.962	0.16238	6.986	0.14209	7.022	0.12399
6.4	0.07721	6.4	0.96062	6.39439	0.07427			6.926	0.59766	7.034	0.21884	7.028	0.19185	7.022	0.16242	6.992	0.38578	7.0625	0.21717	7.052	0.15911	7.016	0.14093	6.968	0.15885	6.992	0.13954	7.028	0.12223
6.404	0.07637	6.404	0.96106	6.3984	0.07349			6.932	0.56912	7.04	0.21229	7.034	0.18674	7.028	0.15887	6.998	0.36904	7.064	0.21551	7.058	0.15569	7.022	0.13843	6.974	0.15549	6.998	0.1371	7.034	0.12056
6.408	0.07556	6.408	0.96148	6.4024	0.07273			6.938	0.54191	7.046	0.2061	7.04	0.18191	7.034	0.15549	7.004	0.35334	7.07	0.20913	7.0625	0.15323	7.028	0.13606	6.98	0.15229	7.004	0.13478	7.04	0.11896
6.412	0.07477	6.412	0.96189	6.40641	0.07199			6.944	0.51607	7.052	0.20025	7.046	0.17732	7.04	0.15228	7.01	0.33862	7.076	0.2031	7.064	0.15243	7.034	0.13379	6.986	0.14925	7.01	0.13256	7.046	0.11743
6.416	0.07401	6.416	0.96228	6.41041	0.07128			6.95	0.49161	7.058	0.19471	7.052	0.17297	7.046	0.14922	7.016	0.32482	7.082	0.1974	7.07	0.14933	7.04	0.13162	6.992	0.14635	7.016	0.13044	7.052	0.11597
6.42	0.07327	6.42	0.96267	6.41441	0.07058			6.956	0.46852	7.064	0.18947	7.058	0.16884	7.052	0.1463	7.022	0.31187	7.088	0.192	7.076	0.14638	7.046	0.12955	6.998	0.14359	7.022	0.12842	7.058	0.11457
6.424	0.07256	6.424	0.96304	6.41842	0.06991			6.962	0.44677	7.07	0.18451	7.0625	0.16589	7.058	0.14352	7.028	0.29972	7.094	0.18689	7.082	0.14357	7.052	0.12757	7.004	0.14095	7.028	0.12649	7.064	0.11324
6.428	0.07187	6.428	0.9634	6.42242	0.06926			6.968	0.42631	7.076	0.1798	7.064	0.16492	7.0625	0.14152	7.034	0.28832	7.1	0.18205	7.088	0.14089	7.058	0.12568	7.01	0.13844	7.034	0.12465	7.07	0.11197
6.432	0.07119	6.432	0.96375	6.42643	0.06862			6.96875	0.42384	7.082	0.17534	7.07	0.1612	7.064	0.14087	7.04	0.27761	7.106	0.17746	7.094	0.13833	7.0625	0.12432	7.016	0.13605	7.04	0.12289	7.076	0.11075
6.436	0.07054	6.436	0.96409	6.43043	0.06801			6.974	0.40709	7.088	0.1711	7.076	0.15766	7.07	0.13835	7.046	0.26754	7.112	0.17311	7.1	0.13589	7.064	0.12388	7.022	0.13376	7.046	0.1212	7.082	0.10959
6.44	0.06991	6.44	0.96441	6.43443	0.06741			6.98	0.38905	7.094	0.16708	7.082	0.15429	7.076	0.13594	7.049	0.26274	7.118	0.16898	7.106	0.13357	7.07	0.12215	7.028	0.13158	7.052	0.1196	7.088	0.10848
6.444	0.06929	6.444	0.96473	6.43844	0.06683			6.986	0.37212	7.1	0.16326	7.088	0.15109	7.082	0.13364	7.052	0.25808	7.124	0.16505	7.112	0.13135	7.076	0.1205	7.034	0.1295	7.058	0.11806	7.094	0.10742
6.448	0.0687	6.448	0.96504	6.44244	0.06627			6.992	0.35625	7.106	0.15963	7.094	0.14804	7.088	0.13144	7.058	0.24919	7.13	0.16132	7.118	0.12923	7.082	0.11893	7.04	0.12751	7.0625	0.11695	7.1	0.10642
6.452	0.06812	6.452	0.96534	6.44645	0.06572			6.998	0.34136	7.112	0.15618	7.1	0.14514	7.094	0.12934	7.064	0.24081	7.136	0.15778	7.124	0.1272	7.088	0.11742	7.046	0.12561	7.064	0.11659	7.106	0.10545
6.456	0.06756	6.456	0.96563	6.45045	0.06519			7.004	0.3274	7.118	0.15289	7.106	0.14237	7.1	0.12734	7.07	0.23292	7.142	0.1544	7.13	0.12527	7.094	0.11598	7.052	0.12379	7.07	0.11519	7.112	0.10454
6.46	0.06702	6.46	0.96591	6.45445	0.06467			7.01	0.3143	7.124	0.14977	7.112	0.13973	7.106	0.12543	7.076	0.22549	7.148	0.15119	7.136	0.12342	7.1	0.1146	7.058	0.12206	7.076	0.11385	7.118	0.10366
6.464	0.06649	6.464	0.96618	6.45846	0.06417			7.016	0.30201	7.13	0.14679	7.118	0.13721	7.112	0.1236	7.082	0.21847	7.154	0.14813	7.142	0.12166	7.106	0.11329	7.064	0.1204	7.082	0.11256	7.124	0.10283
6.468	0.06599	6.468	0.96644	6.46246	0.06369			7.022	0.29048	7.136	0.14395	7.124	0.13481	7.118	0.12185	7.088	0.21185	7.16	0.14522	7.148	0.11997	7.112	0.11203	7.07	0.11882	7.088	0.11134	7.13	0.10204
6.472	0.06549	6.472	0.9667	6.46647	0.06322			7.028	0.27965	7.142	0.14124	7.13	0.13252	7.124	0.12018	7.094	0.2056	7.166	0.14245	7.154	0.11836	7.118	0.11083	7.076	0.11731	7.094	0.11017	7.136	0.10129
6.476	0.06501	6.476	0.96695	6.47047	0.06276			7.034	0.26948	7.148	0.13866	7.136	0.13033	7.13	0.11859	7.1	0.1997	7.172	0.1398	7.16	0.11682	7.124	0.10968	7.082	0.11586	7.1	0.10905	7.142	0.10058
6.48	0.06455	6.48	0.96719	6.47447	0.06232			7.04	0.25992	7.154	0.1362	7.142	0.12824	7.136	0.11706	7.106	0.19411	7.178	0.13727	7.166	0.11535	7.13	0.10858	7.088	0.11447	7.106	0.10799	7.148	0.0999
6.484	0.0641	6.484	0.96742	6.47848	0.06189			7.046	0.25092	7.16	0.13385	7.148	0.12625	7.142	0.1156	7.112	0.18882	7.184	0.13487	7.172	0.11394	7.136	0.10754	7.094	0.11315	7.112	0.10697	7.154	0.09926
6.488	0.06366	6.488	0.96765	6.48248	0.06147			7.052	0.24246	7.166	0.13161	7.154	0.12434	7.148	0.11421	7.118	0.18382	7.19	0.13257	7.178	0.11259	7.142	0.10654	7.1	0.11189	7.118	0.106	7.16	0.09866
6.492	0.06324	6.492	0.96786	6.48649	0.06106			7.058	0.23448	7.172	0.12947	7.16	0.12252	7.154	0.11287	7.124	0.17908	7.196	0.13037	7.184	0.1113	7.148	0.10558	7.106	0.11068	7.124	0.10508	7.166	0.09809
6.496	0.06283	6.496	0.96807	6.49049	0.06067			7.0625	0.22881	7.178	0.12743	7.166	0.12078	7.16	0.1116	7.13	0.17458	7.202	0.12827	7.19	0.11007	7.154	0.10468	7.112	0.10953	7.13	0.10419	7.172	0.09755
6.5	0.06244	6.5	0.96828	6.49449	0.06029			7.064	0.22697	7.184	0.12547	7.172	0.11912	7.166	0.11038	7.136	0.17031	7.208	0.12627	7.196	0.1089	7.16	0.10381	7.118	0.10843	7.136	0.10335	7.178	0.09705
6.504	0.06205	6.504	0.96848	6.4985	0.05992			7.07	0.21988	7.19	0.12361	7.178	0.11753	7.172	0.10922	7.142	0.16626	7.214	0.12436	7.202	0.10778	7.166	0.10299	7.124	0.10738	7.142	0.10256	7.184	0.09658
6.508	0.06168	6.508	0.96867	6.5025	0.05956			7.076	0.2132	7.196	0.12182	7.184	0.11601	7.178	0.1081	7.148	0.16242	7.22	0.12253	7.208	0.1067	7.172	0.1022	7.13	0.10637	7.148	0.1018	7.19	0.09614
6.512	0.06132	6.512	0.96885	6.50651	0.05921			7.082	0.20688	7.202	0.12012	7.19	0.11455	7.184	0.10704	7.154	0.15876	7.226	0.12078	7.214	0.10568	7.178	0.10146	7.136	0.10541	7.154	0.10108	7.196	0.09573
6.516	0.06098	6.516	0.96903	6.51051	0.05888			7.088	0.20092	7.208	0.11849	7.196	0.11316	7.19	0.10603	7.16	0.15528	7.232	0.1191	7.22	0.1047	7.184	0.10075	7.142	0.1045	7.16	0.1004	7.202	0.09535
6.52	0.06064	6.52	0.96921	6.51451	0.05855			7.094	0.19528	7.214	0.11693	7.202	0.11183	7.196	0.10506	7.166	0.15198	7.238	0.11751	7.226	0.10377	7.19	0.10008	7.148	0.10363	7.166	0.09975	7.208	0.095
6.524	0.06032	6.524	0.96937	6.51852	0.05823			7.1	0.18994	7.22	0.11545	7.208	0.11056	7.202	0.10414	7.172	0.14883	7.244	0.11598	7.232	0.10289	7.196	0.09945	7.154	0.1028	7.172	0.09914	7.214	0.09468
6.528	0.06	6.528	0.96954	6.52252	0.05793			7.106	0.18489	7.226	0.11402	7.214	0.10935	7.208	0.10326	7.178	0.14583	7.25	0.11451	7.238	0.10204	7.202	0.09885	7.16	0.10202	7.178	0.09856	7.22	0.09439
6.532	0.0597	6.532	0.96969	6.52653	0.05763			7.112	0.1801	7.232	0.11266	7.22	0.10818	7.214	0.10242	7.184	0.14298	7.256	0.11311	7.244	0.10123	7.208	0.09829	7.166	0.10127	7.184	0.09802	7.226	0.09413
6.536	0.05941	6.536	0.96984	6.53053	0.05734			7.118	0.17556	7.238	0.11136	7.226	0.10707	7.22	0.10162	7.19	0.14025	7.262	0.11178	7.25	0.10047	7.214	0.09776	7.172	0.10056	7.19	0.09751	7.232	0.0939
6.54	0.05912	6.54	0.96999	6.53453	0.05707			7.124	0.17125	7.244	0.11012	7.232	0.10601	7.226	0.10086	7.196	0.13766	7.268	0.1105	7.256	0.09974	7.22	0.09726	7.178	0.09988	7.196	0.09703	7.238	0.0937
6.544	0.05885	6.544	0.97013	6.53854	0.0568			7.13	0.16717	7.25	0.10893	7.238	0.105	7.232	0.10014	7.202	0.13518	7.274	0.10928	7.262	0.09905	7.226	0.09679	7.184	0.09924	7.202	0.09659	7.244	0.09353
6.548	0.05859	6.548	0.97026	6.54254	0.05654			7.136	0.16328	7.256	0.1078	7.244	0.10404	7.238	0.09946	7.208	0.13282	7.28	0.10811	7.268	0.0984	7.232	0.09636	7.19	0.09864	7.208	0.09617	7.25	0.09338
6.552	0.05834	6.552	0.97039	6.54655	0.05629			7.142	0.1596	7.262	0.10672	7.25	0.10311	7.244	0.09881	7.214	0.13057	7.286	0.10699	7.274	0.09778	7.238	0.09595	7.196	0.09807	7.214	0.09579	7.256	0.09327
6.556	0.0581	6.556	0.97052	6.55055	0.05605			7.148	0.15609	7.268	0.10568	7.256	0.10224	7.25	0.0982	7.22	0.12841	7.292	0.10592	7.28	0.09719	7.244	0.09558	7.202	0.09754	7.22	0.09543	7.262	0.09318
6.56	0.05786	6.56	0.97064	6.55455	0.05582			7.154	0.15275	7.274	0.1047	7.262	0.1014	7.256	0.09762	7.226	0.12636	7.298	0.1049	7.286	0.09664	7.25	0.09524	7.208	0.09703	7.226	0.09511	7.268	0.09313
6.564	0.05764	6.564	0.97075	6.55856	0.05559			7.15625	0.15155	7.28	0.10376	7.268	0.1006	7.262	0.09707	7.232	0.12439	7.304	0.10393	7.292	0.09612	7.256	0.09493	7.214	0.09656	7.232	0.09482	7.274	0.0931
6.568	0.05742	6.568	0.97086	6.56256	0.05537			7.16	0.14958	7.286	0.10286	7.274	0.09984	7.268	0.09656	7.238	0.12251	7.31	0.103	7.298	0.09564	7.262	0.09465	7.22	0.09612	7.238	0.09455	7.28	0.09311
6.572	0.05722	6.572	0.97097	6.56657	0.05517			7.166	0.14656	7.292	0.10201	7.28	0.09912	7.274	0.09608	7.244	0.12072	7.316	0.10211	7.304	0.09518	7.268	0.09439	7.226	0.09571	7.244	0.09432	7.286	0.09314
6.576	0.05702	6.576	0.97107	6.57057	0.05497			7.172	0.14368	7.298	0.1012	7.286	0.09844	7.28	0.09563	7.25	0.119	7.322	0.10127	7.31	0.09476	7.274	0.09417	7.232	0.09534	7.25	0.09411	7.292	0.09321
6.58	0.05683	6.58	0.97117	6.57457	0.05477			7.178	0.14093	7.304	0.10043	7.292	0.09779	7.286	0.09521	7.256	0.11736	7.328	0.10046	7.316	0.09437	7.28	0.09398	7.238	0.09499	7.256	0.09394	7.298	0.09331
6.584	0.05665	6.584	0.97126	6.57858	0.05459			7.184	0.13832	7.31	0.09969	7.298	0.09718	7.292	0.09483	7.262	0.11579	7.334	0.0997	7.322	0.094	7.286	0.09381	7.244	0.09467	7.262	0.09379	7.304	0.09344
6.588	0.05647	6.588	0.97135	6.58258	0.05441			7.19	0.13582	7.316	0.099	7.304	0.0966	7.298	0.09447	7.268	0.11429	7.34	0.09897	7.328	0.09367	7.292	0.09368	7.25	0.09438	7.268	0.09367	7.31	0.09361
6.592	0.05631	6.592	0.97144	6.58659	0.05424			7.196	0.13344	7.322	0.09834	7.31	0.09605	7.304	0.09414	7.274	0.11286	7.346	0.09828	7.334	0.09336	7.298	0.09357	7.256	0.09412	7.274	0.09358	7.316	0.09381
6.596	0.05615	6.596	0.97152	6.59059	0.05408			7.202	0.13117	7.328	0.09772	7.316	0.09553	7.31	0.09384	7.28	0.11148	7.352	0.09762	7.34	0.09309	7.304	0.0935	7.262	0.09389	7.28	0.09353	7.322	0.09405
6.6	0.05601	6.6	0.97159	6.59459	0.05392			7.208	0.129	7.334	0.09713	7.322	0.09505	7.316	0.09358	7.286	0.11017	7.358	0.097	7.346	0.09284	7.31	0.09346	7.268	0.09369	7.286	0.0935	7.328	0.09432
6.604	0.05586	6.604	0.97167	6.5986	0.05377			7.214	0.12693	7.34	0.09658	7.328	0.0946	7.322	0.09334	7.292	0.10891	7.364	0.09641	7.352	0.09263	7.316	0.09344	7.274	0.09351	7.292	0.0935	7.334	0.09464
6.608	0.05573	6.608	0.97173	6.6026	0.05363			7.22	0.12495	7.346	0.09606	7.334	0.09418	7.328	0.09312	7.298	0.10771	7.37	0.09586	7.358	0.09244	7.322	0.09346	7.28	0.09337	7.298	0.09353	7.34	0.09499
6.612	0.05561	6.612	0.9718	6.60661	0.0535			7.226	0.12306	7.352	0.09557	7.34	0.09379	7.334	0.09294	7.304	0.10657	7.376	0.09534	7.364	0.09228	7.328	0.09351	7.286	0.09326	7.304	0.0936	7.346	0.09539
6.616	0.05549	6.616	0.97186	6.61061	0.05337			7.232	0.12125	7.358	0.09511	7.346	0.09342	7.34	0.09279	7.31	0.10547	7.382	0.09485	7.37	0.09215	7.334	0.09359	7.292	0.09317	7.31	0.0937	7.352	0.09583
6.62	0.05538	6.62	0.97192	6.61461	0.05325			7.238	0.11952	7.364	0.09469	7.352	0.09309	7.346	0.09267	7.316	0.10442	7.388	0.09439	7.376	0.09205	7.34	0.09371	7.298	0.09312	7.316	0.09383	7.358	0.09632
6.624	0.05528	6.624	0.97197	6.61862	0.05313			7.244	0.11787	7.37	0.09429	7.358	0.09279	7.352	0.09257	7.322	0.10342	7.394	0.09396	7.382	0.09197	7.346	0.09385	7.304	0.09309	7.322	0.094	7.364	0.09685
6.628	0.05518	6.628	0.97202	6.62262	0.05303			7.25	0.11629	7.376	0.09393	7.364	0.09251	7.358	0.09251	7.328	0.10246	7.4	0.09356	7.388	0.09193	7.352	0.09404	7.31	0.0931	7.328	0.0942	7.37	0.09744
6.632	0.05509	6.632	0.97206	6.62663	0.05292			7.256	0.11478	7.382	0.0936	7.37	0.09227	7.364	0.09247	7.334	0.10155	7.406	0.0932	7.394	0.09192	7.358	0.09426	7.316	0.09313	7.334	0.09443	7.376	0.09808
6.636	0.05501	6.636	0.9721	6.63063	0.05283			7.262	0.11334	7.388	0.09329	7.376	0.09205	7.37	0.09246	7.34	0.10068	7.412	0.09286	7.4	0.09193	7.364	0.09451	7.322	0.0932	7.34	0.09471	7.382	0.09878
6.64	0.05494	6.64	0.97214	6.63463	0.05274			7.268	0.11196	7.394	0.09302	7.382	0.09186	7.376	0.09249	7.346	0.09985	7.418	0.09255	7.406	0.09198	7.37	0.09481	7.328	0.0933	7.346	0.09502	7.388	0.09955
6.644	0.05487	6.644	0.97218	6.63864	0.05266			7.274	0.11063	7.4	0.09278	7.388	0.0917	7.382	0.09255	7.352	0.09906	7.424	0.09227	7.412	0.09206	7.376	0.09514	7.334	0.09343	7.352	0.09537	7.394	0.10038
6.648	0.05482	6.648	0.97221	6.64264	0.05258			7.28	0.10937	7.406	0.09256	7.394	0.09157	7.388	0.09263	7.358	0.09831	7.43	0.09201	7.418	0.09217	7.382	0.09552	7.34	0.0936	7.358	0.09577	7.4	0.10128
6.652	0.05476	6.652	0.97223	6.64665	0.05252			7.286	0.10816	7.412	0.09237	7.4	0.09146	7.394	0.09276	7.364	0.09759	7.436	0.09179	7.424	0.09232	7.388	0.09594	7.346	0.0938	7.364	0.09621	7.406	0.10225
6.656	0.05472	6.656	0.97226	6.65065	0.05245			7.292	0.107	7.418	0.09221	7.406	0.09139	7.4	0.09291	7.37	0.09691	7.442	0.09159	7.43	0.0925	7.394	0.09641	7.352	0.09404	7.37	0.0967	7.412	0.10331
6.66	0.05468	6.66	0.97228	6.65465	0.0524			7.298	0.1059	7.424	0.09209	7.412	0.09134	7.406	0.0931	7.376	0.09627	7.448	0.09143	7.436	0.09271	7.4	0.09692	7.358	0.09431	7.376	0.09723	7.418	0.10445
6.664	0.05465	6.664	0.97229	6.65866	0.05235			7.304	0.10484	7.43	0.09199	7.418	0.09133	7.412	0.09332	7.382	0.09566	7.454	0.09129	7.442	0.09296	7.406	0.09748	7.364	0.09463	7.382	0.09782	7.424	0.10569
6.668	0.05463	6.668	0.9723	6.66266	0.0523			7.31	0.10383	7.436	0.09191	7.424	0.09134	7.418	0.09358	7.388	0.09508	7.46	0.09118	7.448	0.09324	7.412	0.0981	7.37	0.09498	7.388	0.09847	7.43	0.10704
6.672	0.05461	6.672	0.97231	6.66667	0.05226			7.316	0.10287	7.442	0.09187	7.43	0.09139	7.424	0.09388	7.394	0.09454	7.466	0.0911	7.454	0.09357	7.418	0.09877	7.376	0.09538	7.394	0.09917	7.436	0.10849
6.676	0.0546	6.676	0.97232	6.67067	0.05223			7.322	0.10195	7.448	0.09186	7.436	0.09146	7.43	0.09422	7.4	0.09402	7.472	0.09105	7.46	0.09393	7.424	0.09951	7.382	0.09582	7.4	0.09993	7.4375	0.10888
6.68	0.0546	6.68	0.97232	6.67467	0.05221			7.328	0.10108	7.454	0.09188	7.442	0.09157	7.436	0.09459	7.406	0.09354	7.478	0.09102	7.466	0.09434	7.43	0.1003	7.388	0.09631	7.406	0.10075	7.442	0.11007
6.684	0.0546	6.684	0.97232	6.67868	0.05219			7.334	0.10024	7.46	0.09193	7.448	0.09171	7.442	0.09502	7.412	0.09309	7.484	0.09103	7.472	0.09479	7.436	0.10116	7.394	0.09685	7.412	0.10165	7.448	0.11178
6.688	0.05461	6.688	0.97231	6.68268	0.05217			7.34	0.09945	7.466	0.092	7.454	0.09189	7.448	0.09548	7.418	0.09267	7.49	0.09107	7.478	0.09529	7.4375	0.10139	7.4	0.09743	7.418	0.10262	7.454	0.11364
6.692	0.05463	6.692	0.9723	6.68669	0.05216			7.34375	0.09897	7.472	0.09212	7.46	0.0921	7.454	0.09599	7.424	0.09228	7.496	0.09114	7.484	0.09583	7.442	0.1021	7.406	0.09808	7.424	0.10368	7.46	0.11566
6.696	0.05465	6.696	0.97229	6.69069	0.05216			7.346	0.09869	7.478	0.09226	7.466	0.09234	7.46	0.09655	7.43	0.09191	7.5	0.09124	7.49	0.09643	7.448	0.10311	7.412	0.09878	7.43	0.10482	7.466	0.11785
6.7	0.05468	6.7	0.97227	6.69469	0.05217			7.352	0.09797	7.484	0.09243	7.472	0.09262	7.466	0.09717	7.436	0.09158			7.496	0.09708	7.454	0.1042	7.418	0.09954	7.436	0.10605	7.472	0.12024
6.704	0.05472	6.704	0.97225	6.6987	0.05218			7.358	0.09729	7.49	0.09264	7.478	0.09294	7.472	0.09783	7.4375	0.0915			7.5	0.09779	7.46	0.10538	7.424	0.10036	7.442	0.10739	7.478	0.12285
6.708	0.05477	6.708	0.97223	6.7027	0.05219			7.364	0.09664	7.496	0.09288	7.484	0.0933	7.478	0.09856	7.442	0.09128					7.466	0.10665	7.43	0.10126	7.448	0.10883	7.484	0.12569
6.712	0.05482	6.712	0.9722	6.70671	0.05222			7.37	0.09603	7.5	0.09316	7.49	0.0937	7.484	0.09935	7.448	0.091					7.472	0.10803	7.436	0.10223	7.454	0.1104	7.49	0.1288
6.716	0.05488	6.716	0.97217	6.71071	0.05224			7.376	0.09545			7.496	0.09414	7.49	0.1002	7.454	0.09075					7.478	0.10952	7.4375	0.10249	7.46	0.11209	7.496	0.13221
6.72	0.05495	6.72	0.97214	6.71471	0.05228			7.382	0.0949			7.5	0.09463	7.496	0.10112	7.46	0.09053					7.484	0.11113	7.442	0.10328	7.466	0.11393	7.5	0.13596
6.724	0.05502	6.724	0.9721	6.71872	0.05232			7.388	0.09439					7.502	0.10212	7.466	0.09034					7.49	0.11287	7.448	0.10442	7.472	0.11592
6.728	0.0551	6.728	0.97206	6.72272	0.05237			7.394	0.09391							7.472	0.09017					7.496	0.11476	7.454	0.10565	7.478	0.11809
6.732	0.05519	6.732	0.97201	6.72673	0.05242			7.4	0.09345							7.478	0.09003					7.5	0.1168	7.46	0.10699	7.484	0.12044
6.736	0.05529	6.736	0.97196	6.73073	0.05248			7.406	0.09303							7.484	0.08992							7.466	0.10843	7.49	0.12301
6.74	0.05539	6.74	0.97191	6.73473	0.05255			7.412	0.09264							7.49	0.08984							7.472	0.10999	7.496	0.1258
6.744	0.0555	6.744	0.97185	6.73874	0.05262			7.418	0.09228							7.496	0.08979							7.478	0.11168	7.5	0.12885
6.748	0.05562	6.748	0.97179	6.74274	0.0527			7.424	0.09194							7.5	0.08977							7.484	0.11351
6.752	0.05574	6.752	0.97173	6.74675	0.05278			7.43	0.09164															7.49	0.1155
6.756	0.05587	6.756	0.97166	6.75075	0.05287			7.436	0.09136															7.496	0.11766
6.76	0.05601	6.76	0.97159	6.75475	0.05297			7.4375	0.0913															7.5	0.12001
6.764	0.05616	6.764	0.97151	6.75876	0.05307			7.442	0.09111
6.768	0.05632	6.768	0.97143	6.76276	0.05318			7.448	0.09089
6.772	0.05648	6.772	0.97135	6.76677	0.0533			7.454	0.0907
6.776	0.05666	6.776	0.97126	6.77077	0.05343			7.46	0.09054
6.78	0.05684	6.78	0.97117	6.77477	0.05356			7.466	0.0904
6.784	0.05703	6.784	0.97107	6.77878	0.0537			7.472	0.0903
6.788	0.05722	6.788	0.97097	6.78278	0.05384			7.478	0.09022
6.792	0.05743	6.792	0.97086	6.78679	0.05399			7.484	0.09017
6.796	0.05765	6.796	0.97075	6.79079	0.05415			7.49	0.09015
6.8	0.05787	6.8	0.97063	6.79479	0.05432			7.496	0.09016
6.804	0.0581	6.804	0.97051	6.7988	0.05449			7.5	0.0902
6.808	0.05834	6.808	0.97039	6.8028	0.05468
6.812	0.0586	6.812	0.97026	6.80681	0.05486
6.816	0.05886	6.816	0.97013	6.81081	0.05506
6.82	0.05913	6.82	0.96999	6.81481	0.05527
6.824	0.05941	6.824	0.96984	6.81882	0.05548
6.828	0.0597	6.828	0.96969	6.82282	0.0557
6.832	0.06	6.832	0.96954	6.82683	0.05593
6.836	0.06031	6.836	0.96938	6.83083	0.05617
6.84	0.06063	6.84	0.96921	6.83483	0.05641
6.844	0.06097	6.844	0.96904	6.83884	0.05667
6.848	0.06131	6.848	0.96886	6.84284	0.05693
6.852	0.06167	6.852	0.96867	6.84685	0.05721
6.856	0.06204	6.856	0.96848	6.85085	0.05749
6.86	0.06242	6.86	0.96829	6.85485	0.05778
6.864	0.06281	6.864	0.96809	6.85886	0.05808
6.868	0.06322	6.868	0.96788	6.86286	0.0584
6.872	0.06363	6.872	0.96766	6.86687	0.05872
6.876	0.06407	6.876	0.96744	6.87087	0.05905
6.88	0.06451	6.88	0.96721	6.87487	0.05939
6.884	0.06497	6.884	0.96697	6.87888	0.05975
6.888	0.06544	6.888	0.96672	6.88288	0.06011
6.892	0.06593	6.892	0.96647	6.88689	0.06049
6.896	0.06644	6.896	0.96621	6.89089	0.06088
6.9	0.06696	6.9	0.96594	6.89489	0.06128
6.904	0.06749	6.904	0.96566	6.8989	0.06169
6.908	0.06804	6.908	0.96538	6.9029	0.06212
6.912	0.06861	6.912	0.96508	6.90691	0.06256
6.916	0.0692	6.916	0.96478	6.91091	0.06301
6.92	0.06981	6.92	0.96447	6.91491	0.06347
6.924	0.07043	6.924	0.96414	6.91892	0.06395
6.928	0.07107	6.928	0.96381	6.92292	0.06445
6.932	0.07173	6.932	0.96347	6.92693	0.06495
6.936	0.07242	6.936	0.96311	6.93093	0.06548
6.94	0.07312	6.94	0.96275	6.93493	0.06602
6.944	0.07384	6.944	0.96237	6.93894	0.06657
6.948	0.07459	6.948	0.96198	6.94294	0.06715
6.952	0.07536	6.952	0.96158	6.94695	0.06773
6.956	0.07616	6.956	0.96117	6.95095	0.06834
6.96	0.07698	6.96	0.96074	6.95496	0.06897
6.964	0.07782	6.964	0.9603	6.95896	0.06961
6.968	0.07869	6.968	0.95985	6.96296	0.07027
6.972	0.07959	6.972	0.95938	6.96697	0.07096
6.976	0.08052	6.976	0.9589	6.97097	0.07166
6.98	0.08147	6.98	0.9584	6.97498	0.07238
6.984	0.08246	6.984	0.95788	6.97898	0.07313
6.988	0.08347	6.988	0.95735	6.98298	0.0739
6.992	0.08452	6.992	0.95681	6.98699	0.07469
6.996	0.08561	6.996	0.95624	6.99099	0.07551
7	0.08673	7	0.95565	6.995	0.07635
7.004	0.08788	7.004	0.95505	6.999	0.07722
7.008	0.08907	7.008	0.95443	7.003	0.07811
7.012	0.0903	7.012	0.95378	7.00701	0.07903
7.016	0.09157	7.016	0.95311	7.01101	0.07999
7.02	0.09289	7.02	0.95242	7.01502	0.08097
7.024	0.09425	7.024	0.95171	7.01902	0.08198
7.028	0.09565	7.028	0.95097	7.02302	0.08302
7.032	0.0971	7.032	0.95021	7.02703	0.08409
7.036	0.0986	7.036	0.94942	7.03103	0.0852
7.04	0.10015	7.04	0.94861	7.03504	0.08635
7.044	0.10175	7.044	0.94776	7.03904	0.08753
7.048	0.10341	7.048	0.94688	7.04304	0.08875
7.052	0.10513	7.052	0.94598	7.04705	0.09001
7.056	0.10691	7.056	0.94504	7.05105	0.09131
7.06	0.10875	7.06	0.94406	7.05506	0.09266
7.064	0.11065	7.064	0.94305	7.05906	0.09405
7.068	0.11262	7.068	0.94201	7.06306	0.09548
7.072	0.11467	7.072	0.94092	7.06707	0.09696
7.076	0.11679	7.076	0.93979	7.07107	0.0985
7.08	0.11899	7.08	0.93862	7.07508	0.10008
7.084	0.12127	7.084	0.93741	7.07908	0.10172
7.088	0.12363	7.088	0.93615	7.08308	0.10342
7.092	0.12608	7.092	0.93483	7.08709	0.10518
7.096	0.12863	7.096	0.93347	7.09109	0.10699
7.1	0.13127	7.1	0.93206	7.0951	0.10888
7.104	0.13402	7.104	0.93058	7.0991	0.11082
7.108	0.13687	7.108	0.92905	7.1031	0.11284
7.112	0.13983	7.112	0.92745	7.10711	0.11493
7.116	0.14292	7.116	0.92579	7.11111	0.1171
7.12	0.14612	7.12	0.92406	7.11512	0.11935
7.124	0.14945	7.124	0.92225	7.11912	0.12168
7.128	0.15292	7.128	0.92037	7.12312	0.1241
7.132	0.15653	7.132	0.91841	7.12713	0.12661
7.136	0.16029	7.136	0.91636	7.13113	0.12921
7.14	0.1642	7.14	0.91422	7.13514	0.13192
7.144	0.16828	7.144	0.91199	7.13914	0.13473
7.148	0.17254	7.148	0.90965	7.14314	0.13764
7.152	0.17697	7.152	0.90721	7.14715	0.14068
7.156	0.18159	7.156	0.90466	7.15115	0.14383
7.16	0.18642	7.16	0.90199	7.15516	0.14711
7.164	0.19146	7.164	0.89919	7.15916	0.15052
7.168	0.19672	7.168	0.89626	7.16316	0.15407
7.172	0.20221	7.172	0.89319	7.16717	0.15777
7.176	0.20795	7.176	0.88997	7.17117	0.16162
7.18	0.21395	7.18	0.88659	7.17518	0.16563
7.184	0.22022	7.184	0.88305	7.17918	0.16981
7.188	0.22678	7.188	0.87933	7.18318	0.17417
7.192	0.23365	7.192	0.87541	7.18719	0.17871
7.196	0.24083	7.196	0.8713	7.19119	0.18346
7.2	0.24835	7.2	0.86698	7.1952	0.1884
7.204	0.25622	7.204	0.86242	7.1992	0.19357
7.208	0.26447	7.208	0.85763	7.2032	0.19897
7.212	0.27311	7.212	0.85258	7.20721	0.2046
7.216	0.28216	7.216	0.84726	7.21121	0.2105
7.22	0.29164	7.22	0.84164	7.21522	0.21666
7.224	0.30158	7.224	0.83572	7.21922	0.2231
7.228	0.312	7.228	0.82946	7.22322	0.22983
7.232	0.32292	7.232	0.82285	7.22723	0.23689
7.236	0.33436	7.236	0.81587	7.23123	0.24427
7.24	0.34636	7.24	0.80848	7.23524	0.25199
7.244	0.35893	7.244	0.80067	7.23924	0.26009
7.248	0.3721	7.248	0.7924	7.24324	0.26856
7.252	0.38589	7.252	0.78365	7.24725	0.27744
7.256	0.40034	7.256	0.77438	7.25125	0.28675
7.26	0.41545	7.26	0.76456	7.25526	0.29651
7.264	0.43126	7.264	0.75415	7.25926	0.30673
7.268	0.44778	7.268	0.74312	7.26326	0.31745
7.272	0.46503	7.272	0.73142	7.26727	0.32869
7.276	0.48301	7.276	0.71902	7.27127	0.34047
7.28	0.50175	7.28	0.70587	7.27528	0.35281
7.284	0.52125	7.284	0.69192	7.27928	0.36575
7.288	0.54149	7.288	0.67714	7.28328	0.3793
7.292	0.56246	7.292	0.66147	7.28729	0.39349
7.296	0.58415	7.296	0.64486	7.29129	0.40835
7.3	0.60652	7.3	0.62728	7.2953	0.4239
7.304	0.62952	7.304	0.60867	7.2993	0.44015
7.308	0.65308	7.308	0.589	7.3033	0.45713
7.312	0.67714	7.312	0.56821	7.30731	0.47485
7.316	0.70159	7.316	0.54627	7.31131	0.49331
7.32	0.72631	7.32	0.52315	7.31532	0.51254
7.324	0.75118	7.324	0.49882	7.31932	0.53252
7.328	0.77601	7.328	0.47327	7.32332	0.55324
7.332	0.80065	7.332	0.44649	7.32733	0.57469
7.336	0.82488	7.336	0.41848	7.33133	0.59684
7.34	0.84848	7.34	0.38926	7.33534	0.61964
7.344	0.87121	7.344	0.35887	7.33934	0.64303
7.348	0.89283	7.348	0.32736	7.34334	0.66696
7.352	0.91308	7.352	0.29481	7.34735	0.69131
7.356	0.93171	7.356	0.26132	7.35135	0.71599
7.36	0.94846	7.36	0.22702	7.35536	0.74086
7.364	0.9631	7.364	0.19209	7.35936	0.76577
7.368	0.97541	7.368	0.1568	7.36336	0.79054
7.372	0.98522	7.372	0.12157	7.36737	0.81498
7.376	0.99237	7.376	0.08733	7.37137	0.83887
7.38	0.99677	7.38	0.05683	7.37538	0.86198
7.384	0.99835	7.384	0.04058	7.37938	0.88406
7.388	0.99712	7.388	0.0537	7.38338	0.90485
7.392	0.9931	7.392	0.08306	7.38739	0.9241
7.396	0.9864	7.396	0.11663	7.39139	0.94155
7.4	0.97714	7.4	0.15121	7.392	0.94403
7.404	0.96549	7.404	0.18578	7.3954	0.95695
7.408	0.95165	7.408	0.21989	7.3994	0.97008
7.412	0.93585	7.412	0.25329	7.4034	0.98075
7.416	0.91832	7.416	0.2858	7.40741	0.9888
7.42	0.8993	7.42	0.31733	7.41141	0.9941
7.424	0.87906	7.424	0.34777	7.41542	0.99659
7.428	0.85781	7.428	0.37708	7.41942	0.99624
7.432	0.83581	7.432	0.40521	7.42342	0.99308
7.436	0.81325	7.436	0.43214	7.42743	0.98718
7.44	0.79035	7.44	0.45788	7.43143	0.97866
7.444	0.76727	7.444	0.48242	7.43544	0.96769
7.448	0.74419	7.448	0.50578	7.43944	0.95445
7.452	0.72124	7.452	0.52798	7.44344	0.93917
7.456	0.69854	7.456	0.54906	7.44745	0.92207
7.46	0.67619	7.46	0.56905	7.45145	0.90342
7.464	0.65427	7.464	0.58799	7.45546	0.88345
7.468	0.63286	7.468	0.60592	7.45946	0.86241
7.472	0.61201	7.472	0.62289	7.46346	0.84055
7.476	0.59176	7.476	0.63894	7.46747	0.81807
7.48	0.57213	7.48	0.65411	7.47147	0.79519
7.484	0.55316	7.484	0.66846	7.47548	0.77209
7.488	0.53484	7.488	0.68203	7.47948	0.74894
7.492	0.51719	7.492	0.69485	7.48348	0.72588
7.496	0.50019	7.496	0.70697	7.48749	0.70305
7.5	0.48386	7.5	0.71843	7.49149	0.68056
7.504	0.46816	7.504	0.72927	7.4955	0.65847
7.508	0.4531	7.508	0.73952	7.4995	0.63689
7.512	0.43866	7.512	0.74923	7.5035	0.61585
7.516	0.42481	7.516	0.75841	7.50751	0.5954
7.52	0.41155	7.52	0.76711	7.51151	0.57558
7.524	0.39884	7.524	0.77535	7.51552	0.55641
7.528	0.38667	7.528	0.78315	7.51952	0.5379
7.532	0.37502	7.532	0.79056	7.52352	0.52006
7.536	0.36387	7.536	0.79758	7.52753	0.50288
7.54	0.35319	7.54	0.80425	7.53153	0.48637
7.544	0.34297	7.544	0.81058	7.53554	0.4705
7.548	0.33318	7.548	0.81659	7.53954	0.45528
7.552	0.32381	7.552	0.82231	7.54354	0.44068
7.556	0.31484	7.556	0.82774	7.54755	0.42668
7.56	0.30625	7.56	0.83292	7.55155	0.41328
7.564	0.29802	7.564	0.83784	7.55556	0.40043
7.568	0.29014	7.568	0.84253	7.55956	0.38814
7.572	0.28258	7.572	0.847	7.56356	0.37637
7.576	0.27534	7.576	0.85127	7.56757	0.3651
7.58	0.2684	7.58	0.85534	7.57157	0.35431
7.584	0.26174	7.584	0.85922	7.57558	0.34399
7.588	0.25535	7.588	0.86293	7.57958	0.33411
7.592	0.24922	7.592	0.86648	7.58358	0.32465
7.596	0.24334	7.596	0.86986	7.58759	0.3156
7.6	0.23769	7.6	0.87311	7.59159	0.30693
7.604	0.23226	7.604	0.87621	7.5956	0.29863
7.608	0.22705	7.608	0.87918	7.5996	0.29067
7.612	0.22204	7.612	0.88202	7.6036	0.28305
7.616	0.21722	7.616	0.88475	7.60761	0.27575
7.62	0.21259	7.62	0.88736	7.61161	0.26875
7.624	0.20813	7.624	0.88987	7.61562	0.26203
7.628	0.20384	7.628	0.89228	7.61962	0.25559
7.632	0.19971	7.632	0.89459	7.62362	0.24942
7.636	0.19574	7.636	0.89681	7.62763	0.24349
7.64	0.19191	7.64	0.89894	7.63163	0.2378
7.644	0.18822	7.644	0.90099	7.63564	0.23233
7.648	0.18466	7.648	0.90296	7.63964	0.22708
7.652	0.18123	7.652	0.90486	7.64364	0.22203
7.656	0.17793	7.656	0.90668	7.64765	0.21718
7.66	0.17474	7.66	0.90844	7.65165	0.21252
7.664	0.17166	7.664	0.91013	7.65566	0.20803
7.668	0.16869	7.668	0.91176	7.65966	0.20371
7.672	0.16582	7.672	0.91334	7.66366	0.19956
7.676	0.16305	7.676	0.91485	7.66767	0.19555
7.68	0.16037	7.68	0.91631	7.67167	0.1917
7.684	0.15778	7.684	0.91772	7.67568	0.18799
7.688	0.15528	7.688	0.91908	7.67968	0.18441
7.692	0.15287	7.692	0.9204	7.68368	0.18096
7.696	0.15053	7.696	0.92167	7.68769	0.17763
7.7	0.14827	7.7	0.92289	7.69169	0.17442
7.704	0.14608	7.704	0.92408	7.6957	0.17133
7.708	0.14397	7.708	0.92522	7.6997	0.16834
7.712	0.14192	7.712	0.92633	7.7037	0.16545
7.716	0.13994	7.716	0.9274	7.70771	0.16266
7.72	0.13801	7.72	0.92843	7.71171	0.15997
7.724	0.13615	7.724	0.92943	7.71572	0.15737
7.728	0.13435	7.728	0.9304	7.71972	0.15485
7.732	0.13261	7.732	0.93134	7.72372	0.15242
7.736	0.13091	7.736	0.93225	7.72773	0.15007
7.74	0.12927	7.74	0.93313	7.73173	0.14779
7.744	0.12768	7.744	0.93398	7.73574	0.14559
7.748	0.12614	7.748	0.9348	7.73974	0.14346
7.752	0.12465	7.752	0.9356	7.74374	0.1414
7.756	0.1232	7.756	0.93638	7.74775	0.1394
7.76	0.12179	7.76	0.93713	7.75175	0.13747
7.764	0.12042	7.764	0.93786	7.75576	0.13559
7.768	0.1191	7.768	0.93856	7.75976	0.13378
7.772	0.11782	7.772	0.93925	7.76376	0.13202
7.776	0.11657	7.776	0.93991	7.76777	0.13031
7.78	0.11536	7.78	0.94055	7.77177	0.12866
7.784	0.11418	7.784	0.94118	7.77578	0.12706
7.788	0.11304	7.788	0.94179	7.77978	0.1255
7.792	0.11193	7.792	0.94237	7.78378	0.12399
7.796	0.11086	7.796	0.94294	7.78779	0.12253
7.8	0.10981	7.8	0.9435	7.79179	0.12111
7.804	0.1088	7.804	0.94404	7.7958	0.11974
7.808	0.10781	7.808	0.94456	7.7998	0.1184
7.812	0.10686	7.812	0.94506	7.8038	0.1171
7.816	0.10593	7.816	0.94555	7.80781	0.11584
7.82	0.10502	7.82	0.94603	7.81181	0.11462
7.824	0.10415	7.824	0.9465	7.81582	0.11343
7.828	0.1033	7.828	0.94694	7.81982	0.11228
7.832	0.10247	7.832	0.94738	7.82382	0.11116
7.836	0.10167	7.836	0.94781	7.82783	0.11007
7.84	0.10088	7.84	0.94822	7.83183	0.10902
7.844	0.10013	7.844	0.94862	7.83584	0.10799
7.848	0.09939	7.848	0.949	7.83984	0.10699
7.852	0.09868	7.852	0.94938	7.84384	0.10602
7.856	0.09798	7.856	0.94975	7.84785	0.10508
7.86	0.09731	7.86	0.9501	7.85185	0.10417
7.864	0.09665	7.864	0.95044	7.85586	0.10328
7.868	0.09602	7.868	0.95078	7.85986	0.10242
7.872	0.0954	7.872	0.9511	7.86386	0.10158
7.876	0.09481	7.876	0.95142	7.86787	0.10077
7.88	0.09423	7.88	0.95172	7.87187	0.09998
7.884	0.09366	7.884	0.95202	7.87588	0.09921
7.888	0.09312	7.888	0.9523	7.87988	0.09847
7.892	0.09259	7.892	0.95258	7.88388	0.09774
7.896	0.09207	7.896	0.95285	7.88789	0.09704
7.9	0.09158	7.9	0.95311	7.89189	0.09636
7.904	0.09109	7.904	0.95337	7.8959	0.0957
7.908	0.09063	7.908	0.95361	7.8999	0.09505
7.912	0.09017	7.912	0.95385	7.9039	0.09443
7.916	0.08974	7.916	0.95408	7.90791	0.09383
7.92	0.08931	7.92	0.9543	7.91191	0.09324
7.924	0.0889	7.924	0.95451	7.91592	0.09267
7.928	0.08851	7.928	0.95472	7.91992	0.09212
7.932	0.08812	7.932	0.95492	7.92392	0.09159
7.936	0.08775	7.936	0.95512	7.92793	0.09107
7.94	0.08739	7.94	0.9553	7.93193	0.09057
7.944	0.08705	7.944	0.95548	7.93594	0.09008
7.948	0.08672	7.948	0.95566	7.93994	0.08961
7.952	0.0864	7.952	0.95583	7.94394	0.08916
7.956	0.08609	7.956	0.95599	7.94795	0.08872
7.96	0.08579	7.96	0.95614	7.95195	0.0883
7.964	0.08551	7.964	0.95629	7.95596	0.08789
7.968	0.08523	7.968	0.95644	7.95996	0.0875
7.972	0.08497	7.972	0.95657	7.96396	0.08712
7.976	0.08472	7.976	0.9567	7.96797	0.08675
7.98	0.08447	7.98	0.95683	7.97197	0.0864
7.984	0.08424	7.984	0.95695	7.97598	0.08606
7.988	0.08402	7.988	0.95707	7.97998	0.08574
7.992	0.08381	7.992	0.95718	7.98398	0.08543
7.996	0.08361	7.996	0.95728	7.98799	0.08513
8	0.08342	8	0.95738	7.99199	0.08484
				7.996	0.08457
				8	0.08431
